# Supplementary material for: Clinical utility and psychometric properties of tools for early detection of developmental concerns and disability in young children: A scoping review
Source: Dev Med Child Neurol. 2024 Sep 16;67(3):286–306. doi: 10.1111/dmcn.16076 (PMC11794681; doi:10.1111/dmcn.16076)
Supplement: Supplementary file 2 — Appendix S2: Excel Table ‐ Summary of Psychometric Properties and Clinical Utility. [file DMCN-67-286-s001.xlsx]

## Sheet: Contents page
	Contents
	Tab 1 - Multi-domain Psychometrics
	Tab 2 - Multi-domain Clinical Utility
	Tab 3 - Neuro Psychometrics
	Tab 4 - Neuro Clinical Utility
	Tab 5 - Motor (with DCD) Psychometrics
	Tab 6 - Motor Clinical Utility
	Tab 7 - Cognition Psychometrics
	Tab 8 - Cognition Clinical Utility
	Tab 9 - Communication Psychometrics
	Tab 10 - Communication Clinical Utility
	Tab 11 - Social-Emotional Psychometrics
	Tab 12 - Social-Emotional Clinical Utility
	Tab 13 - Sensory Processing Psychometrics
	Tab 14 - Sensory Processing Clinical Utility
	Tab 15 - Autism Spectrum Disorder Psychometrics
	Tab 16 - Autism Spectrum Disorder Clinical Utility
	Tab 17 - Attention-Deficit/Hyperactivity Disorder Psychometrics
	Tab 18 - Attention-Deficit/Hyperactivity Disorder Clinical Utility
	Tab 19 - Developmental Co-ordination Disorder Psychometrics
	Tab 20 - Developmental Co-ordination Disorder Clinical Utility
	Tab 21 - Play (multi-domain) Psychometrics
	Tab 22 - Play (multi-domain) Clinical Utility
	Tab 23 - Cerebral Palsy Psychometrics
	Tab 24 - Cerebral Palsy (GMFM and classification systems) Clinical Utility
	The COnsensus-based Standards for selection of health Measurement Instruments (COSMIN) ratings of a tool's measurement properties were included when provided in a systematic review. Study design and statistical methods are rated on a four-point rating scale of very good, adequate, doubtful or inadequate. Statistical results are rated against criteria for good measurement properties and rated as s…

## Sheet: T1. Multidomain psychometrics
Screening tool rank	Rank assessment tools	Assessment tool	Systematic review	Study	Internal consistency	Reliabilty	Measurement error	Content validity	Structural validity	Hypothesis testing/ construct validity	Predictive validity	Cross-cultural validity	Criterion validity	Responsivness	Notes /Diagnostic group
1		ASQ-3	Ages and Stages Questionnaire-3 (ASQ-3)
1		ASQ	Velikonja (2016)	Summary of papers using COSMIN	SE 0.62-0.71 (Poor)	Test-retest of ASQ 30 mth questionnaire ICC=0.67-0.84 (Fair)					Superceded by Muthusam (2022)
1		ASQ	Hjorth (2019)	Handal (2016a)						Correlation with Mullen scores=0.25, fine motor=0.4
1		ASQ	Hjorth (2019)	Squires (1997)	Internal consistency 0.49 to 0.87	Test-retest reliability 0.94, interrater reliability 0.94				Validity: Compared to revised Gesell and BSID for the youngest infants, Stanford Binet for 3 year olds and McCarthy scales for 4 year olds. Sensitivity=0.75, specificity=0.86, PPV=0.46
1		ASQ	Hjorth (2019)	Lupattelli (2019)	Alpha 0.6 to 0.7					"associations between ASQ and diagnosis ofmotor delay (Beta 1.96 to 4.48) or language impairment (Beta 2.06 to 2.45)"					recommended by Da Silva
1		ASQ	Schonhaut (2021)	Many							Assess ASQ between 0 and 5 years for predicting long term cognitive achievement /school performance after 1 + year in general population. ORs>3, AUC was high (0.66–0.87), showing trade-offs in sensitivity and specificity, which could be explained bydifferent scoring methods and thresholds used.
1		ASQ III	Cairney (2021)	Charkaluk (2017)							36 month ASQ score <270 indicative of IQ <85 on WPPS-III at 5 years (ROC analysis). Sensitivity=0.768 (95%CI 0.651 to 0.861). Specificity=0.677 (95%CI 0.645 to 0.708). PPV=0.159 (95%CI 0.121 to 0.202). NPV=0.974 (0.957 to 0.985)
1		ASQ-I, II, III	Muthusamy 2022	Sys review and meta-analysis of 43 papers (24=ASQ-3, 15=ASQ-II, 3=ASQ-1							ASQ-2SD (2SD<mean) in any domain to diagnose any developmental delay. Sensitivity=0.77 (95% CI, 0.64-0.86; I2 = 94.9%), specificity=0.81 (95% CI, 0.75-0.86; I2 = 96.6%). Area under ROC curve=0.86 (95% CI, 0.83-0.89), DOR=14.62 (95% CI, 8.3-25.7; I2 = 100%), PLR=4.10 (95% CI, 3.17-5.30; I2 = 89.8%), NLR=0.28 (95% CI, 0.18-0.44; I2 = 95.3%). Accuracy in any domain to diagnose Severe Developmental D…
1		ASQ-III	Van Dokkum (2022) Criterion Validity and Applicability of Motor Screening Instruments in Children Aged 5–6 Years: A Systematic Review	1x study Canadian children from community-based organsiations, age range 43-65 months							Compared to MABC-2 Cut-off < 1SD 47%; 89% Cut-off < 2SD 21%; 96%		Correlation (M-ABC-2): Total score: r=0.40 (p < 0.001); Fine motor score: r=0.31 (p < 0.001); Gross motor score: r=0.35 (p < 0.001); AUC Not reported. (Insufficient/excellent)
1		ASQ-III	da Silva (2020)*	Summary of papers presented using own criteria*	Sufficient (4/4*)	Sufficient (4/4*)		Sufficient (4/4*)	Sufficient (3/4*)	Sufficient (3/4*)			Indeterminate (2/4*)
1		ASQ-III	Van Dokkum (2022) Criterion Validity and Applicability of Motor Screening Instruments in Children Aged 5–6 Years: A Systematic Review	1x study Canadian children from community-based organsiations, age range 43-65 months							Compared to MABC-2 Cut-off < 1SD 47%; 89% Cut-off < 2SD 21%; 96%		Correlation (M-ABC-2): Total score: r=0.40 (p < 0.001); Fine motor score: r=0.31 (p < 0.001); Gross motor score: r=0.35 (p < 0.001); AUC Not reported. (Insufficient/excellent)
1		ASQ-TRAK		Simpson (2016)						ASQ-TRAK communication, gross motor, fine motor and problem-solving domains and the corresponding domains on the Bayley-III were moderately correlated. Concurrent validity overall sensitivity for the ASQ-TRAK was 71% (95% CI 29–96) and specificity was 92% (95% CI 88–99). Children who scored 1.5 SD below the mean on any of four BSID-III were classified as "identified" and children who scored at or…		Australian Aboriginal children between 2 and 36 months of age.			Aboriginal children between 2 and 36 months of age.
1		ASQ-TRAK		Simpson (2021)		Inter-rater reliability=88% agreement and ASQ-3 93%.				Concurrent validity with BSID-III. Sensitivity=0.83, specificity=0.83 (Acceptable). Similar to ASQ-3 (sensitivity and specificity= 0.86)		Australian Aboriginal children between 2 and 36 months of age.			Aboriginal children between 2 and 36 months of age.
1		ASQ-Social Emotional 2	Pontoppidan (2017)		Cronbach's alpha - Overall: 0.84 (0.71-0.87)	Inter-rater reliability - 0.91				Agreement with similar measures 0.81-0.95	Sensitivity=0.81, specificity=0.84 with similar measures
5		PEDS (Parents Evaluation of Developmental Status)
5		PEDS (Parents Evaluation of Developmental Status)
5		PEDS (Parent Evalution of Disability Status)	Morgan et al (2018)	Pritchard, Colditz & Beller (2005)							At 24 months= 0.38-0.56 sensitivity, 0.49-0.85 specificity
5		Motor and Cognitive Outcomes at 24 months: One study n = 30 high-risk infants born preterm to determine the effectiveness of the Bayley-III assessment to track development over the first 2 years of life (ref 21). Cognitive, fine motor, and gross motor subscales administered at 3, 4, 6 months and 24 months’ c.a. Fine Motor 3 months: Sensitivity 0 (0,84), Specificity 96 (82,99), PPV 0 (0,79), NPV 9…	Morgan et al (2018)	Pritchard, Colditz & Beller (2005)							At 24 months.= 0.38-0.56 sensitivity, 0.49-0.85 specificity
	1	Bayley	(Bayley Scales of Infant development - 3rd edition)
	1	Bayley-II	Engelmann 2012	Bayley (2011)		ICC=0.47-0.96
	1	Bayley-III	da Silva (2020)*	Summary of papers presented using own criteria*	Sufficient (4/4*)	Sufficient (4/4*)		Sufficient (4/4*)	Sufficient (4/4*)	Sufficient (4/4*)			Sufficient (4/4*)		Recommended by Da Silva
	1	Bayley-III	Caesar et al (2021). Clinical tools used in young infants born very preterm to predict motor and cognitive delay (not CP)								Motor and Cognitive Outcomes at 24 months: One study n = 30 high-risk infants born preterm to determine the effectiveness of the Bayley-III assessment to track development over the first 2 years of life (ref 21). Cognitive, fine motor, and gross motor subscales administered at 3, 4, 6 months and 24 months’ c.a. Fine Motor 3 months: Sensitivity 0 (0,84), Specificity 96 (82,99), PPV 0 (0,79), NPV 9…
	1	Bayley-III	De Roubaix et al (2020) Standardized motor assessments before the age of five prediting school-aged motor outcome including DCD: a systematic review	Summary of 10 studies (BSID-I, II and III), only 1x study BSID-III population: infants and children assessed <5years with motor outcomes at 5 - 12 years							BSID-III at age 2y with BOT-2 at 5y5m-5y11m: motor abilities at 2y were associated with motor proficiency at 5 y. Atypical motor development in infancy was not predictive of below-average scores at 5y. BSID-III scaled score at 2 years, BOT-2 brief standard score at 5y r2=0.29, coefficient=1.37 (p=0.001). BSID-III motor competence score at 2y, BOT-2 brief at 5y r2=0.39, coefficent=0.31 (p<0.001). …				Using the third version, the motor composite score at 2y explained 39% of the variance in BOT-SF-scores score at 5y8m in children with a congenital heart disorder, whereas the gross motor score explained 29%
	1	Bayley-III	Griffiths et al (2018) Psychometric properties of gross motor assessment tools for children: systematic review.	Summary of 3 studies from the Griffiths systematic review on psychometric properties of GM tools for 2-12 year olds population: 1m-10.8 years ages, 1x Australian, 1x USA, 1x Netherlands	GM a=0.87-0.93 MC: a= 0.90-0.96 (24-42 months) (Sufficient) Methodological quality (Fair)	Test-retest (Sufficient). Gross motor subtest (n=47) r=0.79,Motor component r=0.80 (Fair)	SEM gross motor subtest 0.85-1.08 of motor component=3.00-4.74 (24- 42months) (Indeterminant)	Expert opinion for standard and low verbal version, literature reviews. Gross motor score correlated with GM study (Excellent)	Factor analysis (methodological quality (Poor-good)	Difference in mean scores with pervasive developmental disorder, and specific language impairment H1 (gross motor subset)=0.52-0.97 for children with language impairment and 0.82-0.99 in control group (Good)	Motor impairment at 4 years: BSID-III at 2 years <1SD=Sensitivity 0.32-0.037, Specificity 0.97. <2SD Sensitivity 0.18-0.21, Specificity 1.00. CP at 4 years: BSID-III at 2 years <1SD Sensitivity 0.83, S ecificity 0.94, <2SD Sensitivity 0.67, Specificity 1.0	-	Given but mean age <22 months, not relevant to study population (methodological quality good)		All articles were assessed using the COSMIN checklist. The Bayley-III has the best predictive validity at 2 years of age
	1	Bayley-III	Mendonca et al (2014) Cross-cultural validity of standardised motor development screening and assessment tools: a systematic review	12x studies population: infants aged 0-2 years assessed for motor outcomes, tools with cross cultural validity investigated (n=3467)								Applicabilty and/or validity in African, Asian, Australian and Europe. Malawian children had higher GM and FM mean scores for 0-9 months, lower scores for >9m (25.5% GM and 29% FM subtests misclassified). Cameroon had different scores compared to German (higher GM but lower FM). Dutch version of BSID-III - US norms over-referral compared to when Dutch norms used. Denmark had significantly diff GM…			Level of evidence assessed and scored using the AACPDM guidelines. Study quality was rated using the Centre for evidence-based medicine critical appraisal of prognostic studies
	1	Bayley-III	Spittle et al (2008) A systematic review of the clinimetric properties of neuromotor assessments for preterm infants during the first year of life	Superceded by Griffiths et al (2018)				Literature review Expert panel. Pilot, national try-out, and standardization studies	Factor analysis	Scores increase with age Children with cerebral palsy and high risk of motor problems have lower mean scores than controls			Typically developing infants at 1-42m: BSID II r=0.6. Typically developing infants at 1-42m: PDMS-2 r=0.55
	1	Bayley-III		Bayley (2006)	Fair	Fair	Good	Excellent	Good	Good			Good		ASD
	1	Bayley-III	Hjorth (2019)	2 of 6 papers inc all Bayley revisions	Internal consistency=0.91-0.93 (Sufficient)	Test-retest reliability 0.78-0.81				Correlation of language and cognition scales to WPPSIIII 0.79 to 0.82, correlation of motor scales with Peabody Developmental Motor Scales 0.49 to 0.57.	Predictive validity has only been tested in preterm children and specificity was high, though sensitivity was low
	1	Bayley-III_ Low Motor/Vision	Morgan et al (2018)	Visser, Ruiter, van der Meulen, Ruijssnaars, and Timmerman, 2013									Children with motor impairment get higher cognitive scores (average of 1.3 points; p = 0.01) on LM/LVi than BSID-III, No difference with control sample across BSID-III and LM/LVi
	1	Bayley III Low Motor/Vision	Morgan et al (2018)	Visser, Ruiter, van der Meulen, Ruijssnaars, and Timmerman (2013)								Children with motor impairment get higher cognitive scores (average of 1.3 points; p = 0.01) on LM/LVi than BSID-III, No difference with control sample across BSID-III and LM/LVi	-
	1	Bayley Scales of infant development	Wong (2016)	meta-analysis							Pooled sensitivity of 54.9% (39.5%–69.3%) for any impairment and 43.6% (23.5%– 66.0%) for severe impairment; the corresponding specificities were 84.3% (70.1%–92.5%) and 96.4% (90.0%–98.8%).
	2	Battelle-II
	2	Battelle-II	da Silva (2020)*	Summary of papers presented using own criteria*	Sufficient (4/4*)	Sufficient (4/4*)		Sufficient (4/4*) (Rasch modelling)	Sufficient (4/4*)	Sufficient (4/4*)			Sufficient (4/4*)		recommended by Da Silva
	2	Battelle-II	Cunha (2018)	Goldin (2014) cited in SR	Sufficient (α=0.98-0.99) No info on level of evidence.	test-retest reliability (Sufficient) (r=o.8). No info on level of evidence.									cohort study in France n=939
	2	Battelle-II	Cunha (2018)	Matson et al (2011)						Sufficient (BISCUIT correlated with BDI-2)
	2	Battelle-II	Cunha (2018)	Sipes (2011) cited in SR							Diagnose ASD - 1 SD cutoff (0.84 sensitivity and 0.55 specificity); 1.5 SD cutoff (sensitivity of 0.94 and a specificity of 0.31). Recommend using 1.5 SD from mean.
	2	Battelle-II	Cunha (2018)	Matson (2010a) cited in SR						Sufficient (Discriminate between children with Global Developmental Delay or Downs Syndrome compared to premature. N=28, aged 17-34mths USA)					Infant (<2y) prenatal exposure to anti-depressants
	2	Battelle-II	Cunha (2018)	Snider et al (2009) cited in SR									Comparison of AIMS, PDMS-2, BDI		Battelle -II kit no longer sold. Battelle-III available from ACER. No publications on it.
	2	Batelle Developmental Inventory (BDI)	Morgan et al (2018)	Johnson, Cook, and Kullman (1992)	Poor 0.89 Cronbach's Alpha	Poor Interater = 0.97, Test-Retest = 0.80							Fair - 0.7 Pearson		Global Development (Not specific to IQ)
	2	Batelle Developmental Inventory (BDI)	Morgan et al (2018)	Johnson, Cook, and Kullman, (1992)	Poor 0.89 Cronbach's Alpha	Poor Interater = 0.97, Test-Retest = 0.80						Fair - 0.7 Pearson
	3	Mullen Scales of Early Learning (MSEL)
	3	Mullen Scales of Early Learning (MSEL)	da Silva (2020)*	Summary of papers presented using own criteria*	Sufficient (4/4*)	Sufficient (4/4*)		Sufficient (3/4*) (Rasch modelling)	Sufficient (4/4*)	Sufficient (4/4*)			Sufficient (3/4*)		Preschool (2-5y) prenatal exposure to anti-depressants
	3	Mullen Scales of Early Learning (MSEL)		Swineford (2015)					Confirmatory factor analyses revealed good overall fit and equal form across ASD and non-ASD groups.	Discriminate between ASD and non-ASD group. Associations between MSEL and multiple other measures (BAVS-II, ADOS, AID-R, PPVT-3rd, CBL and others fit clinical reasoning					n=399, mean=3.3 yrs (SD1.14, range 12-68 months) with ASD and without ASD (with and without developmental delays)
	3	Mullen Scales of Early Learning (MSEL)		Farmer (2016)						Correlatons with scores from Bayley and Preschool Language Assessment (Mullen 1995, cited by Famer 2016) MSEL correlated with DAS-II r=0.9
	3	Mullen Scales of Early Learning	Morgan et al (2018)	Eigsti, Chandler, Robsinson, and Bodkin (2010)										Reliable change portion 18% - 59%
	3	Mullen Scales of Early Learning	Morgan et al (2018)	Eigsti, Chandler, Robsinson, and Bodkin (2010)									Reliable change portion 18% - 59%
	1 (function)	VABS-II/III	Vineland Adaptive Behavior Scales
	1 (function)	VABS-II	da Silva (2020)*	Summary of papers presented using own criteria*	Sufficient (4/4*)	Sufficient (4/4*)		Sufficient (4/4)* (Rasch modelling)	Sufficient (4/4*)	Sufficient (4/4*)			Sufficient (4/4*)		prenatal exposure to psychotropics and analgesics
	1 (function)	VABS	Engelmann (2012)*	Sparrow (2011)		IRR=0.62-0.78							"yes"
	1 (function)	VABS-II	VABS-II manual (cited by Community-University Partnership)		Correlations of domains range from 0.77 to 0.93. Item response theory performed within each domain. Confirmatory factor analysis.	Test re-test 0.76-0.92 across domains, Inter-interviewer 0.7 to 0.76, Interrater 0.71-0.81 across domains.		Experts and developed, evaluated .	Measurement bias at item and scale levels used differential item functioning. Difference among sex, SES, ethnic groups small.	Discriminate between clinical groups: Cognitively delayed, ASD, ADHD, LD, Emotional/Behavioural disturbance.			Overall VABS association with ABAS-II r=0.7. Similar subscales of VABS and BASC-2 associated rane 0.34 to 0.74. Maladaptive scales on VABS correlated with Behaviour symptom index on BASC-2=0.8.
	1 (function)	PEDI
	1 (function)	PEDI		Haley (1991)				Experts, clinicians, field tested and piloted, reviewed.
	1 (function)	PEDI		Haley (1992)
	1 (function)	PEDI		Nichols 1996		Intrarater ICC=0.88, Interrater ICC=0.75 (normative scores), Intrarater ICC=0.97, Interrater ICC=0.88 (scaled scores)				correlation between PDMS fine motor and PEDI self-care r=0.93, PDMS gross motor and PEDI mobility r=0.92.
	1 (function)	PEDI-CAT
	1 (function)	PEDI-CAT		Shore (2019)		ICC=0.96-0.99 for all 4 domains (Dumas 2012 cited by Shore 2019)				Discriminate between GMFCS & MACS levels (Shore 2017, cited by Shore 2019)
	1 (function)	PEDI-CAT		Dumas (2015)						PEDI-CAT mobility has fair association (concurrent validity) with AIMS r=0.313) in children under 18 months Dumas (2015) cited by Shore (2019).
	1 (function)	PEDI-CAT		Haley 2011					Confirmatory factor analysis, unidimensional and good item response theory fit
	1 (function)	PEDI-CAT		Dumas (2021)				79% of person fit statistics in acceptable range and 21% of responses misfitting. Limited content validity at the low end of the scale (unable to discriminate between cases at either extreme of the scale and makes it difficutl to measure change in extreme ends). Additional items at lower end of scale would improve score precision for children at low end of scale
	1 (function)	PEDI-CAT (ASD)		Kramer (2015)		PEDI-CAT (ASD) - ICC > 0.86.				PEDI-CAT (ASSD) correlated with strongly with VABS-II domain scores (0.57-0.81)					ASD 10yto 18y. Parents reported that the computer-based PEDI-CAT(ASD) was easy to use and included fewer irrelevant questions than the VABS-II instrument.
	1 (function)	PEDI-CAT (ASD)		Coster (2016)					Item response theory analysis confirmed items in each domain fit a unidimensional model and few items misfit.						ASD parents of 3-21 years
1 (cog & language at 24mths)		zzz-Performance of the Parent Report of Children's Abilities-Revised (PARCA-R)
1 (cog & language at 24mths)		zzz-Performance of the Parent Report of Children's Abilities-Revised (PARCA-R)		Martin (2013)						Concurrent validity with Bayley 3. The PARCA–R cognitive component identified the cases of cognitive delay with AUC=0.83 (95% CI 0.77-0.90; a cut-point ≤10 on cognitive had sensitivity=0.94, specificity=0.93). The PARCA-R language identified the cases of language delay with an AUC=0.91 (95% CI 0.86-0.94; a cut-point ≤17 on language, sensitivity=0.88, specificity=0.87).
1 (cog & language at 24mths)		zzz-Performance of the Parent Report of Children's Abilities-Revised (PARCA-R)		Johnson (2019)					Standardisation with 6402 children.
1 (cog & language at 24mths)		zzz-Performance of the Parent Report of Children's Abilities-Revised (PARCA-R)		Johnson (2004)		Inter-rater reliability 97% agreement
1 (cog & language at 24mths)		zzz-Performance of the Parent Report of Children's Abilities-Revised (PARCA-R)		Kallioinen (2017)	*NICE guidelines recommend PARCA-R for 2 years developmental surveillance. Validation studies, standardisation and other publications on it are found here https://le.ac.uk/parca-r/citations
	10	EPS-I (Evaluation and Programming System for Infants and Young Children)
	10	EPS-I (Evaluation and Programming System for Infants and Young Children)	O'Grady (2015)	Bricker/Bayley & Bricker		interrater r=0.7-0.9 (Fair); test retest r=0.88 (Poor-Fair). Reliability study by Bricker done in 1990.				BSID-2 MDI r=0.42 (Poor-Fair)
	10	EPSI-IGDI	O'Grady (2015)	Greenwood 2006, 2002		interrater r=0.7-0.99; test retes r=0.88 (Fair)		Content validity (Good)		BSIDE-2 r=0.42; correlation with PDMS-2 r=0.77-0.9 (Poor)
		WeeFIM
	1 (rehab)	WeeFIM	Ferre-Fernandez et al (2020)) Measures of Motor and Functional Skills for Children with Cerebral Palsy: A systematic Review	1x study of children with CP 9 y 1 mo, SD = 2 y 9 mo	Sufficient (α=0.93 in motor subscale and 0.98 in cognitive)/very good quality	inter-rater (Sufficient) (ICC=0.98 motor and 0.93 cognitive) (Inadequate)			CFA CFI=0.94 (Sufficient-Very Good)
	1 (rehab)	WeeFIM	Mensch et al (2015) Instruments for the evaluation of motor abilities for children with severe multiple disabilities: A systematic review of the literature	3x studies of Children with impairments 0-3y, children 1.6-9.5y with ABI,SB, and chromosomal and genetic abnormalities, and children 0.11-6.3y with disability	alpha=0.95 (Sufficient/good)	Inter-rater ICC 0.81-0.95 Sufficient/poor quality			Rasch analyses; For the well-fitting motor items, the infit MNSQ statistics ranged from 0.61 to1.16 and outfit MNSQ ranged from 0.19 to1.22 (Indeterminate/excellent)	Findings were significant,indicating 3 components which accounted for 68% of the variance in the model (Sufficient/excellent)	The total WeeFIM 0-3 score was significant in predicting impairment status: B =-.79 (SE =.01) (Sufficient/excellent)		Concurrent validity: correlation between PEDI and WeeFIM r=.53–.96 ( Indeterminate/poor)	Of total score RCI=2.82, PCI=1.41, ES =0.62, SRM=1.31, p = <.01 (Indeterminate/excellent)
		AEPS:E
99		AEPS:E	O'Grady (2015)	Macy (2005)		interrater r=0.88				BDI r=0.65. The AEPS:E and its precessor the EPS-I were moderately to highly correlated with other developmental measures such as the Bayley’s (AEPS:E cognition r=0.65, motor r=0.65; EPS-I cognition r=0.93, motor r=0.88
	99	California Preschool Competence Scale
	99	California Preschool Competence Scale	Hjorth (2019)	Avella-Garcia (2016)	α=0.89										ASD
	99	CAST	(Childhood Autism Spectrum Test,)
	99	CAST (Childhood Autism Spectrum Test,)	Hjorth (2019)	Williams (2006) & Williams (2005)		Test-retest reliability for continuous scale: spearman’s rho 0.83.					Validity: Sensitivity 100%, specificity 97%, positive predictive value 50%
	99	Child Health Questionnaire
	99	Child Health Questionnaire	Engelmann (2012)*												overall health
99		Denver
99		Denver	-	Direk (2021)							(n=60), the Denver-II and Bayley-III applied around 2 years ofage were related to WISC-IV at approximate age 8 years. Abnormal Denver II test was related to lower perceptual reasoning index (P=0.029) and full-scale IQ (P=0.048), and delay in Denver II personal- social (P=0.029) and fine motor(P=0.019) areas was related to lower perceptual reasoning index in WISC-IV
99		Denver Developmental Screening test	Engelmann (2012)*	2 studies		k=>0.75
99		Denver II		Frankenburg (1992)		Test retest 59 items had 100% agreement, 32 items had >90% agreement39 items >80% agreement. Inter-rater =0.99 ; test-retest=0.9
99		Denver-II	da Silva (2020)*	Summary of papers presented using own criteria*				Indeterminate (2/4*)		Insufficient (1/4*)			Indeterminate (1/4*)		lowest scoring measure of seven reviewed
	99	EAS (Emotionality, Activity, Sociability Temperament Survey)
	99	EAS (Emotionality, Activity, Sociability Temperament Survey)	Hjorth (2019)		Internal consistency at 18 months 0.48-0.71 in Norwegian version	Test stability over time, 18 months to 3 years, 0.44-0.60, 18 months to 50 months 0.37-0.50									"no psychometrics on origianl scale found".
	99	Gesell Developmental Schedules
	99	Gesell Developmental Schedules	Hjorth (2019)	Heikkinen (2002)											Infant (<2y) prenatal exposure to anti-depressants
	99	Infant Neurological International Battery
	99	Infant Neurological International Battery	Hjorth (2019)	Johnson (2012)		Sufficient inter-rater relaibiilty 0.97, Sufficient test re-test reliablity r=0.95. No method quality rating given					Sensitivity 90%, specificity 83%, PPV 79%, NPV 93% study done in Iran. Note original publication noted in a review in 1992.				Infant (<2y) prenatal exposure to anti-depressants
		McCarthy's scales of children's abilities
	99	McCarthy's scales of children's abilityies	Hjorth (2019)	Arinoldo (1982)						Correlation between McCarthy’s General Cognitive Index and WPPSI was 0.63 to 0.72					Infant (<2y) prenatal exposure to anti-depressants
	99	Pediatric Stroke Outcome Measure
	99	Pediatric Stroke Outcome Measure	Engelmann (2012)*			"91%"			"yes"
	99	PIECES - Play in Early Childhood Evaluation System
	99	PIECES - Play in Early Childhood Evaluation System	O'Grady (2015)			Typically developing, r=0.48; Atypically developing, r=0.58
	99	Play Based Assessment & other
	99	Play Based Assessment	O'Grady (2015)	Kelly-Vance (1999)						BSID-2 MDI: r=.746
	99	Range	O'Grady (2015)			Interrater r=0.2-0.9; r=0.45-0.91 for test retest.				r=0.42 (BSIDE-2, MDI) (Poor)
	99	Reynell developmental language scale	Hjorth (2019)												Preschool (2-5y) prenatal exposure to analgesics
	99	TEACh-5
	99	Towen Infant Neurologic Examination**	Hjorth (2019)	Hadders-Algra (2010)		Interrater reliability=0.83					Validity: Assessment at 4, 6, 10 or 12 months predicted complex minor neurological disorder or cerebral paresis at 18 months with sensitivities of 0.83-0.91 and specificities 0.62-0.84				prenatal exposure to psychotropics and analgesics. Can't find info about it.
	99	TPBA-2 (Transdisciplinary Play-Based Assessment, 2nd edition)	O'Grady (2015)	Linas (2011)						BSID-3 cognitive, r=0.91 (Poor)
	99	Wisconsin Fine Motor Steadiness Battery	Hjorth (2019)												no psychometrics given
	4	Griffiths Mental Development Scales (GMDS) - revised
	4	Griffith Scales of Mental Development	Engelmann (2012)*	Smtih (1980), Luiz (2001)		Interrater reliability k>0.6 (Luiz 2001)
	4	Griffiths Mental Development Scales (GMDS)	Morgan et al (2018)	Barnett et al (2004)							At 12 months - 0.76 sensitivity, 0.98 specificity, at 24 months 0.90 sensitivity, 0.98 specificity	-	-
	4	Griffiths Mental Development Scales, revised	Hjorth (2019)												Infant (<2y)prenatal exposure to anti-depressants
	4	Griffiths mental developmental scales (GMDS)	De Roubaix et al (2020) Standardized motor assessments before the age of five prediting school-aged motor outcome including DCD: a systematic review	Summary of 2x studies. Population: mixed risk infants and children assessed 1-3y with motor outcomes at 5 - 9years	no information						GMDS locomotor 1-2 y: for MABC <15 pc at 5-6y Se=0-10%, Sp=100% GMDS eye-hand 1-2y: for MABC <15 at 5-6y Se=10-38%, Sp=97% GMDS locomotor <43 at 3y:indication of DCD (mABC <15pc) Se=84%, Sp=71% GMDS eye-hand <45 at 3y:indication of DCD (mABC <15pc) Se=84%, Sp=43% methodological quality (Fair-good)				The included data of one study may suggest some evidence for the predictive value of the motor subtests of the GMDS in relation to probable DCD (Appendix B - Table 5). Goyen et al. reported a significant association in preterm children scoring below the 43rd percentile only on the locomotor scale at 3y, but not on the eye-hand-scale
	4	Griffiths Mental Developmental Scales-revised	da Silva (2020)*	Summary of papers presented using own criteria*	Sufficient (4/4*)	Sufficient (4/4*)		Sufficient (3/4*)	Indeterminate (2/4*)	Insufficient (1/4*). Lack of psychometric data and unable to assign score for evidence of validity.			Indeterminate (1/4*)		second lowest measure of seven reviewed to assess child development
	4	Griffiths Mental Development Scales	Wong 2016								Combined Griffiths with BSID same as BSID. Pooled sensitivity 54.9% (39.5%–69.3%) for any impairment and 43.6% (23.5%– 66.0%) for severe impairment; the corresponding specificities were 84.3% (70.1%–92.5%) and 96.4% (90.0%–98.8%).
3		The Parent Report of Children’s Abilities-Revised (PARCA-R)
3		zzz-The Parent Report of Children’s Abilities-Revised (PARCA-R)		Johnson (2019)							Concurrent valditiy testing with Bayley III successfully predicted cases of cognitive delay and language delay with ROC curves ranging from 0.83 to 0.97 . Validation was with Australian norms.
	1-(function)	zzz-Adaptive Behavior Assessment System
	1-(function)	zzz-Adaptive Behavior Assessment System		Harrison (2017) (review)	0.85-0.99	0.7-0.8's for test retest and interrater reliability			strong as evident in factor analyses	concurrent validity with VABS-2 is strong. Scores distinguish between individuals with typeical functioning and those in clinical groups.
	1-(function)	zzz-Adaptive Behavior Assessment System		Hayden-Evans (2022) scoping review		ABAS-3 scored highest on outcome measure rating form with all domains excellent.
	99	zzzz-Developmental Profile-4
	99	zzzz-Developmental Profile-4-raised by clinician researchers (NOT in Sys Reviews) but no published psychometric evidence found
	99	zzzz-M-FUN
	99	zzzz-M-FUN - raised by clinician researchers (NOT in Sys Reviews) but no insufficient published psychometric evidence found

## Sheet: T2. Multidomain-Clin Utility
Rank Screening tools	Rank Assessment tools	Assessment tool	Domains tested	Age range	Screening/standardised assessment	Diagnostic criteria	Primary purpose	Secondary purpose	Type of test	Who can administer	Test procedure	Training	Equipment cost/manual cost	Time to administer/score (min)	Telehealth applicable	Aboriginal and/or Torres Strait Islander	Parents/ Families	Information source/year	Publications
1		ASQ-III	Communication (language), gross motor, fine motor, problem-solving (cognitive) and personal–adaptive skills.	1-66 months	screening, standardised, parent questionnaire	There are two cut-off scores for each domain, a refer zone (>2 SDs below the mean) and a monitoring zone (1-2 SD below the mean)	screening tool		normative	Health professionals and early educators	Parent-completed questionnaire.	Recorded webinars available. Live training available ASQ-3 & ASQ:SE-2 2 day training $450; ASQ-Online training 1 day $395	$295 Starter kit. $295 Materials kit. Or ASQ Online (build quote depending on requirements) See https://agesandstages.com/products-pricing/asq3/	10–15 minutes, varying with age	yes
1		Ages and Stages Questionnaire - Talking about Raising Aboriginal Kids (ASQ-TRAK)	Communication (language), gross motor, fine motor, problem-solving (cognitive) and personal–adaptive skills.	2m - 48m (note: more questionnaires coming for other age groups)	standardised screening,	There are two cut-off scores for each domain, a refer zone (>2 SDs below the mean) and a monitoring zone (1-2 SD below the mean)	screening tool	discriminative	normative (336 Aboriginal children aged between 1 and 50 months)	trained Indigenous health workers, clinicians, child health nurses and early childhood educators	By interview, with the emphasis on caregivers playing and engaging with their child "making caregivers co-observers in the process while teaching them about child development and their own child’s skills"	2 day training face to face to become accredited practitioner ($24,750 AUD for group of 15 participants). Further online training (1 day equivalent) to become a facilitator	Costings ASQ-TRAK Tool $700 +GST ASQ-TRAK Toys $500 +GST Practitioner Training $1600 +GST per person (if maximally subscribed). Tool kit contains 10 paper forms and USB with electronic copy of forms. https://www.strongkidsstrongfuture.com.au/asqtrak/	30-45 mins	no	Yes. Culturally and linguistically adapted ASQ-3. Developmental screening tool for observing and monitoring developmental progress of Australina Aboriginal children at 2m, 6m, 12m, 18m, 24m, 36m, 48m (7 the 21 ASQ-3 questionnaires were adapted)		https://medicine.unimelb.edu.au/school-structure/paediatrics/engagement/asq-trak
2		PEDS (Parents Evaluation of Developmental Status)	Overall development	0-8 y	screening		discriminative		normative sample in 2013 n=47531	Professionals and paraprofessionals	PEDS Response Form is 10 item parent questionnaire completed as the first step . PEDS Score Form is completed by practitioner	3 hr training $197 online via zoom https://www.rch.org.au/ccch/peds/Training_and_eLearning/	Complete set: 1 administration guiede, 50 Response forms, 50 PEDS Score/ Interpretatin forms $66 from The Royal Children's Hospital Melbourne https://www.rch.org.au/ccch/peds/About_PEDS/ Free online trial https://pedstest.com/ or	5-6 mins	yes
	2	PEDS:DM (Parents Evaluation of Developmental Status: Developmental Milestones)	Overall development	0-8 y	screening		discriminative		normative sample in 2013 n=47531	Professionals and paraprofessionals	parent report or directly administer to child	3 hr training $197 online via zoom https://www.rch.org.au/ccch/peds/Training_and_eLearning/	An electronic version of the PEDS:DM is available https://pedstest.com/AboutOurTools/LearnAboutPEDSDM/		yes
1 (for cognitive & language at 2 yrs)		Performance of the Parent Report of Children's Abilities-Revised (PARCA-R)	Cognition and language	24 months (22-26 months)	standardised screening,		discriminative		normative sample=6402, external validity n=709 and 1456 to test clinical valdiity. Concurrent validity testing done with Australian norms.	All	Parent questionnaire, completed online.	no formal training required	freely available through the University of Leicester at https://le.ac.uk/parca-r/about-parca-r in 14 languages	up to 15 mins	yes
	1	Battelle-II /Battelle III	Cognitive, motor, communication, personal–social, adaptive	0-7yr 11 months	Standardised assessment		discriminateive		normative (include children with disability in normative sample)	Allied health clinician or similar (Bachelor degree)	Structured, play based activiteis, observation and parent/caregiver interview	no formal training required	ACER, Melbourne Australia. Kit $301.49. Record forms (15) $117.95	60 to 90 minutes, varying with age					BDI-I published 1984. Revised as BDI 2 in 2005
	1	Bayley-III /IV	Gross motor, fine motor, cognitive, communication, social/emotional, adaptive	1 month - 42 months	standardised assessment	Developmental delay: <25th centile or below 2SD* RC Consider application of altered cutpoints - most using < 1 SD or ≤ 1 SD (composite scores of 85)	Discriminative	Predictive, evaluative, research tool	normative (include children with disability in normative sample)	Paediatric health professionals, medical, OT, PT or Psych	Therapist administers in standardised order	Formal training not required. DVD, webinars and workshops available. formal training is highly recommended/required and necessary for research, unless psychologist (2d course)	Comprehensive manual/kit ($511 digital or $1388 printed manual) Test kit provides most equipment	30 - 90	Bayley IV Social-Emotional and AdaptiveBehaviour can be done via telehealth. Pearson provide telepractice guidelines.	Has been used in studies involving Aboriginal and Torres Strait Islander infants, but not specifically validated		Griffiths et al 2018 . Spittle et al (2008)
	1	Mullen Scales of Early Learning	5 domains: Gross motor, fine motor, visual reception, expressive language and receptive language. Yields overall scores.	0:1 - 5:8	standardised assessment		discriminative		normative (sample n=1849 )		Administer in a set manner	Training video $314 available from Pearson	Pearson - $1733 complete kit. $98 pack of 25 record forms	15–60 minutes, varying with age
	2 (functional/ adaptive)	VABS	Measures daily functioning and adaptive behaviour: Communication, Daily Living Skills, Socialisation, Motor skills. Maladaptive Behavior (optional)	0-90 years	standardised assessment		discriminative, evaluative		normative	Mental health specialists, educators, health professionals. User level B (Pearson)	Use interview or rating forms. Teacher rating form also available.		Complete kit (print) with Pearson Q-global scoring subscription 1 year (digital) $309.30	Interview format 20-60 min. Paret/caregiver self report 30-60 min.	yes - can be performed remotely. Pearson provide telepractice guidelines.
	1 (functional)	PEDI-CAT	Measures four domains: Daily activities, Mobility, Social/Cognitive and Responsibility (extent to which caregiver takes responsibility)	0:1 - 20:11	standardised on US sample n=2025, clinical validation sample n=703 children with Disablities		Discrimative and evaluative. Detect and identify functional delay using normative scores ( T-score and age perentile). Evaluate and monitor progress over time of individual using criterion-referenced scores (given as scaled scores).		normative and criterion referenced	User level B (Pearson)	Parent/caregiver questionnaire		Pearson - Q-global 1 digital =$4 on 6/12/2022. ph 1300 473 277	10-20 minutes for caregiver.	yes - can be performed remotely. Pearson provide telepractice guidelines.
	2 (functional)	PEDI	selfcare, mobility, social function	0:6 - 7:6	standardised assessment		Discrimative and evaluative. Detect and identify functional delay using normative scores ( T-score and age perentile). Evaluate and monitor progress over time of individual using criterion-referenced scores (given as scaled scores).		normative and criterion referenced	User level B (Pearson)	Parent/caregiver questionnaire		Pearson:Manual $123.40. PEDI scoring forms (Qty 25)=$37.80	45-60 minutes for caregiver. Manual scoring by clinician.	yes
	1 (rehab)	Wee-FIM	Measures functional performance in 3 domains: self-care, mobility and cognition	6 months to 7 years	standardised assessment		evaluative			Discipline free. Assessors need to attend training and pass online exame to become credentialed	observation, interview or both.	The Australasian Rehabilitation Outcomes Centre (AROC) has the license for WeeFIM	cannot find $ https://www.icare.nsw.gov.au/practitioners-and-providers/training-and-workshops	<20mins
	1 (functional)	Adaptive Behavior Assessment Scale-3	Assesses 11 essential skill areas within 3 major adaptive domains: Conceptual, Social, and Practical	0-89y (ABAS-3 Infant and Preschool kit is for ages 0 to 5)	assessment		discriminateive	evaluative	normative	Pearson level B	parent questionnaire	none. Recorded webinar freely available	ABAS-3 Infant and Preschool Kit (Ages 0 to 5). $806 Pearson.	15-20 minutes to do. Online, software or manual scoreing	yes
	4	Griffiths Mental Development Scales (GMDS)	Five Developmental Domains: Adaptive Behavior, Cognitive, Language , Motor , Social-Emotional	Birth (1 month) to 5 years and 11 months (71 months)	standardised assessment		discriminative			graduates in a field related to the area of test usage and specific training required				60 minutes
99		Denver-II Developmental Screening Test	Personal–social, fine motor-adaptive, language and gross motor.	0 - 72 months	screening,		discriminative		normative data on 2096 children in USA. Standardised in Great Britain)	Qualified professional with training in relevant discipline (e.g. speech therapy)	parent questionnaire and behavioral observations		$338 Aus for test kit and training manual. Record forms (pack of 100) $211 from hogrefe https://www.hogrefe.com/uk/shop/denver-ii-developmental-screening-test.html	20–30 minutes, varying with age					suggests milestones according to the age.
99		RNDA	Primitive reflex, gross motor, fine motor, vision, hearing, speech, cognition, behaviour, self-care (5-16yrs)	0-16yrs	screening tool		discrminative		normative data Bangladesh	Health professionals, early educators, para professional. Need to complete registration, sign Memorandum of Understanding, and pay fee. See https://rnda-bd.org/registration-process/	parent and child	Training available https://rnda-bd.org/rnda-overview/	Fees for training see https://rnda-bd.org/training-fees/#vfees	depends on age		Used by Gidgi healing with respect to FASD (Ros)
	99	Towen Infant Neurologic Examination	unable to source										unable to source
	99	Infant Neurological International Battery	unable to source										unable to source
										Level B- bachelor in OT, PT, SP, etc.
										Level C - fully registered psychologis or providisional psychologist.

## Sheet: T3. Neuro-psychometrics
Screening tool rank	Assessment tool rank	Assessment tool	Systematic review	Study	Internal consistency	Reliabilty	Measurement error	Content validity	Structural validity	Hypothesis testing/ construct validity	Predictive validity	Cross-cultural validity	Criterion validity	responsivness	Notes/comments
1 (0 - 5m)		Prechtl's Qualitative Assessment of General Movements (GMA)
1		GMA	Seesahai et al (2021). The assessment of GMs in term and late-preterm infants diagnosed with neonatal encephalopathy, as a predictive tool of CP by 2 years (scoping review)	3 studies (1x cohort and 2x case series)population: infants born >34 with neonatal encephalopathy (n=108)							Any CS (0-5m) GMA for CP: Sensitivity=100%, Specificity=68.7%. For any CP: Sensitivity=29% (95% CI 4-71%), Specificity=98% (95%CI 90-100%), RR=7.3 (2.3 - 23.3). Abnormal GMA (AF/F-) at 3-5m for CP: Sensitivity=84.6%, Specificity=84.6				Reported ROB using JBI cohort x study = 10/11 qn 100%, 2x case series 6/10 qn 100%
1		GMA	Caesar et al (2021) Clinical tools used in young infants born very preterm to predict motor and cognitive delay (not CP)	4 studies (?included in pooled analysis) population: <32 weeks, <1500g, outcomes at 2 years						For writhing GMA (Insufficient) for motor (AUC=0.48) and cog (AUC=0.62) for fidgety GMA (Sufficient) for motor (AUC=0.88) and cog (AUC=0.78)	GMA fidgety age for dev delay (motor/cog): pooled DOR =12.3 (95%CI 5.9-29.8), ROC = 0.73. GMA writhing age for dev delay (motor/cog) at 2 years: DOR=1.53 (95%CI 0.82-2.84), ROC=0.51				ROB (QADAS) 1x high risk for pt selection, all low risk for index test, 2x high risk for reference test, 1x high risk for flow. In the population of infants born very preterm only the GMA and HINE have predictive validity for cognitive and motor delay at 24m CA.
1		GMA	De Roubaix et al (2020) Standardized motor assessments before the age of five prediting school-aged motor outcome including DCD: a systematic review	14 studies (combined Prechtls and Hadders-Algra). Population: infants and children assessed <5years with outcomes at 5-12 years (not CP)							HA GMs defiitely abnormal writhing General movements and cMND: Sensitivity=43-67%, Specificity=95-97% multiple studies all with wide CIs. HA GMs definitely abnormal fidgety General movements and cMND: Sensitivity=29-67%, Specificity=100% multiple studies all with wide CIs. Prechtl GMs AF/F- General movements and cMND: Sensitivity=47-60%, Specificity=62-91%. If FMs are normal at 11-16w post-term, …				Study quality rated fair-good (9/14 good). The included data of one study suggest only minor evidence for the predictive value of the MOS. Subtests ‘Age-adequacy’ and ‘Quality of motor repertoire’ at 11-16 weeks (w) seem related to cMND, but the ‘Presence and normality of movement or postural patterns’ are not. The GmA seems to be of modest value in the prediction of cMND, but not for other motor…
1		GMA	Pires (2020) Predictive value of the general movements assessment in preterm infants: a meta-analysis	6 studies population: preterm infants, outcomes at >12m CA						GMA writhing and CP (>12 m): AUC=0.971 (95%CI 0.656-1.00), GMA writhing for MND (>12 m): AUC=0.762 (95%CI 0.637-.948), GMA fidgety for CP (>12 m): AUC=0.987 (95% CI 0.92-1.00). GMA fidgety for MND (>12 m): AUC=0.777 (95%CI 0.545-1.000)	Included studies: GMA wirthing age and CP (>12 m): Sensitivity=0.92-0.97, Specificity=0.42-0.72. GMA writhing for MND (>12 m): Sensitivity=0.76-0.97, Specificity=0.36-0.48. GMA fidgety and CP (>12 m): Sensitivity=0.85-0.97, Specificity=0.81-0.98. GMA fidgety and MND (>12 m): Sensitivity=0.27-0.97, Specificity=0.77-0.8				ROB 83% high risk for pt selection, 100% low risk for index and reference test, 16.7% high risk for flow
1		GMA	Kwong et al (2018) predictive validity of spontaneous early infant movement for later cerebral palsy: a systematic review	34 studies Prechtl GMA and 8 studies HA GMs. Population: infants with outcome of CP at any age							GMA fidgety and CP: Sensitivity=97% (95%CI 93-99), Specificity=89% (95%CI 83-93). GMA writhing and CP: Sensitivity=93% (95%CI 86-96), Specificity=59% (95%CI 45-71. CS and CP: Sensitivity=70% (95%CI 54-82), Specifity=97% (95%CI 74-100).HA fidgety GMA and CP: Sensitivity=89% (95%CI 66-97), Specificity=81% (95%CI 64-91)	includes Australian studies			ROB by QUADAS-2 10x high risk pt selection, 2x high risk index test, 13x high risk reference standard, 16x high risk flow. Prechtl’s method having better predictive validity for CP than Hadders Algra. The distinction between the predictive validity of writhing and fidgety periods is critical. these early predictors should not be used in isolation as definitive diagnostic tests for CP but should b…
1		GMA	Novak et al (2017) Early, accurate diagnosis and early intervention in cerebral palsy	5 systematic reviews population: infants with newborn high risk for CP							Best predictive validity for detecting CP before 5 months CA: 95-98% predictive of CP. Sensitivity=92-100%, Specifity= 82- 100%. GMA Predicting motor type and topography: unilateral CP: PR or CS --> F- + asymmetry of segmental movements; bilateral CP: CS --> F- Bilateral quad CP: early onset and long duration CS --> F- Dyskinetic CP: PR --> F- with circular arm movements and finger spreading				ROB QUADAS all studies low risk of bias - strong recommendation based on high-quality evidence of test psychometrics in newborn detectable risk population
1		GMA	Craciunoiu et al (2017) A systematic review of the predictive validity of neurobehavioural assessment during the preterm period	5 studies population: infants with newborn high risk, assessment completed <TEA							Writhing GMA <TEA for adverse neurodevelopmental outcomes (including CP): NPV = 90-94%, PPV = 21-36%, Sp mod (>0.8) to high (>0.9)				COSMIN checklist, varied from fair - good, (4/5 good)
1		GMA	Nicholls et al (2016) can the Prechtl method for the qualitative assessment of general movements be used to predict neurodevelopmental outcome, at eighteen months to three years, of infants born preterm	5 studies population: preterm infants with neurodevelopmental outcomes at 18m - 3 years							Writhing GMA and neurodevelopmental outcome (including CP) at 18m-3years: Sensitivity=62-100%, Specificity=23-86%. Fidgety GMA and neurodevelopmental outcome (including CP) at 18m-3years: Sensitivity=50-100%, Specificity=46-97%. Writhing GMA and cognitive development at 18m-3years: Sensitivity=80-100%, Specificity=24-51%. Fidgety GMA and cognitive development at 18m-3years: Sensitivity=70-83%, Sp…				modified version of the Downs and Black quality index
1		GMA	Bosanquet et al (2013) a systematic review of tests to predict cerebral palsy in young children	6 studies (n=1358) population: high risk infants with confirmed diagnosis of CP >2 years superceded by Novak 2017		Interrater=0.8-0.91, test retest=100%					GMA for CP outcome: Sensitivity=98% (95%CI 74–100%), Specificity= 91% (95%CI 83–93%), DOR=453 (95%CI 18–11 495). Abnormal GMA (writhing/fidgety) for CP: NPV=95-100%the assessment with the best evidence and strength for predictive accuracy is the GMA. General movements assessment has beneﬁt over the Motor Assessment of Infancy, with signiﬁcantly better pre-dictive accuracy (sensitivity 87–100% vs …				Quality was evaluated using STARD criteria (range 9-22.5/25) median=16.6
1		GMA	Noble et al (2012) Neonatal assessments for the preterm infant up to 4 months corrected age: a systematic review	Population: preterm infants (<37 weeks), assessed 0-4m ca. Predictive validity outcomes superceded by Bosanquet, Novak etc		Interrate: k=0.8- 0.94 preterm infants, k=0.88 for term-20 weeks, 89-93% agreement for 11 studies. Test retest: 100% global judgement, 85% analysis of 20 GMA recordings after 2 years. Intrarater: k= 0.9-1.0 for writhing and fidgety GMs		Experts in the field	Theory supported by ultrasound studies, based on studies of central pattern generators and early human movement patterns.	Discriminates between typical and atypical movements in preterm and term infants. Discriminates between infants with cerebral lesions and controls			insignificant - significant Term infants with HIE (n=58), 0–4mo neuro exam % agree=78–83. Preterm infants (n=66) 0–4mo neuro exam % agree=80.7 Preterm infants at 12 weeks corrected age (n=108) low-strength correlation with TIMP scores – Tau C=0.31.8 Preterm infants (n=86) WMA on MRI correlates with GMs at 1mo r=0.28, p<0.008; 3 mo r=0.48, p<0.0013
1		GMA	Darsakalis et al (2011) Predictive validity of Prechtl's Method on the Qualitative Assessement of General movements: a systematic reivew of the evidence	39 studies. Population: high risk neonates with outcomes >12m CP outcomes superceded by Novak 2017							GMA at 3-5 months for Developmental delay: Sensitivity= 38-63%, Specificity=54%. Predicitve indices are higher for the classification of fidgety movements (abnormality or absence) more strongly predict adverse outcomes. GMA has higher specificity in high risk cohorts for dx of CP. Specificity and Sensitivity values were not as high for MND	majority of included studies were completed by GMs trust members and in a European population, this may limit generalisability to other countries. Includes Australian study			methodological level of studies appraised using a modifies format of the critical review form - Quantitative studies problematic areas were (1) inability to create a bias free study (2) justification of sample size (3) reporting reliability of the outcome measures used (4) reporting the validity of the outcome measures used studies scores range 7-11/13. overall the level of evidence prediticting …
1		GMA	Burger et al (2009) the predictive validity of the general movements: a systematic review	17 studies (n=1926) population: high risk infants with outcomes at 12 - 24 m. Outcomes superceded by Novak (2017) and Darsakalis (2011)
1		GMA	Spittle et al (2008) A systematic review of the clinimetric properties of neuromotor assessments for preterm infants during the first year of life	CP outcomes superceded by Novak 2017 and Noble 2012						Theory supported by ultrasound studies, discriminates between infants with cerebral lesions and controls, discrminates between normal and abnormal movements in term and preterm infants					GMs have the best combination of sensitivity and specificity for predict­ing CP in the early months, whereas the AIMS and NSMDA are the best predictors of atypical motor development in the later months.
1		GMA	Heinema 2008 - ?why is this not included in search
1		GMA	Rakowska et al (2021)	Based on 80 studies, population infants who had GMA, review was to report the current state of the knowledge		Interrater reliability preterm ICC=0.9, writhing ICC=0.96, fidgety ICC=0.92 . Interrater agreement in surgical cohort (Crowle et al 2017) WMs 66-77%, FMs 86-89%					Automation of Fidgety GMs at 9-15weeks CA using machine learning models, for predicting CP Se=93%, Sp=82%. Specific predictiion statistics mostly not included. Reports on prediction of BSID-III and GMFM at 12 months, "infants who did not have normal fidgety movements at 3 months had lower socres on all BSID-II and GMFM scalses and impaired GM and FM on PDMS-2 at 12 months". and "infants with HIE …		low correlation with HINE at 3-4 monthys R2 (0.14)		low quality scoping review, not a systemaic search, ROB not reported. This is from non-English paper.
1		GMA	Peinado-Goriat (2020)	Based on 10 studies, population n=2243 preterm infants (mean Gestational age 30.9 weeks) using GMA as a prognostic tool for CP outcome at 2 years CA							the absence of FMs predicts CP with 85-100% accuracy. "We observed higher sensitivity and specifcity in the studies that used the Prechtl method compared to Hadders_Algra"				Newcastle Ottawa scale used to asssess quality of studies. All studies had low risk of bias 50% obtained 8 stars on the Newcastle-Ottawas Scael. This is from non English paper search.
1		GMA	Hjorth 2019	de Vries 2013		interrater reliablity 0.89-0.93					Validity: Sensitivity 0.94, specificity 0.48 in preterm and newborns to 0.82-1.00 at 3 months of age. Abnormal general movement quality is highly predictive of later neurological impairment, but might not be sensitive enough to detect minor neurological sequelae. The Motor Optimality Score and the concurrent repertoire might be more revealing. Monotonous movement is related to minor neurological …				Infant (<2y)prenatal exposure to anti-depressants
1a (3 - 5m)		The Motor Optimality Score for 3-5 month old infants - revised (MOS-Revised)
1a		MOS-R	Crowle (2022)			2 studies. Fjortoft: satisfactory inter-rater reliability in cases of high and low total MOS with some inconsistency in the middle range of the scale. Second study reported moderate-good intra-rater reliability, better reliability found in videos of older infants (12-16 weeks), compared to younger infants (9-12 weeks). Sharp et al., reported agreement between two scorers in 34 out of 38 cases (90…					All outcomes Total MOS consistently negatively correlated with GMFCS level, lower MOS is predictive of lower gross motor function. Median MOS for infants later diagnosed with CP, GMFCS I and II was 12 (range 9-22), 9 (range 7-9) for infants with GMFCS III-V. Median MOS in the CP population as 6 (IQR 6-9). Infants with hypoxic ischaemic encephalopathy (HIE) significant correlation between MOS and …
1a		GMOS and MOS	Rakowska et al (2021)	Fjortoft (2009), Zhang (2016)		Interrater ICC=0.87 (2009) ICC>0.9 (2016)					specific prediction statistics not included, reported " FM abnormalities and abnormal concurrent motor repertoire were associated with lower scores in PDMS-2 and AIMS at 12 momnths"	includes Australian Study			This is from non-English search of papers.
	1 (2m - 2 years)	HINE (Hammersmith Infant Neurological Examination)
	1	HINE	Novak (2017) Guidelines	Romeo (2015)							Cerebral Palsy HINE ≤56 at 3 months: Sensitivity = 90% Specificity = 90% ; HINE ≤65 at 12 months: Sensitivity = 90% Specificity = 90% Scores <40 = severe CP only; A trajectory of longitudinal assessment s are more predictive; HINE with MRI provided more accurate prognostic information than the individual tools. Normal neonatal MRI or moderate white matter lesions = HINE scores (>73) and normal mo…
	1	HINE	Novak (2017) Guidelines	Heineman (2008)							Cerebral Palsy Authors conclude good predictive validity but no values reported
	1	HINE	Kwong (2018)	Romeo (2015)							Cerebral Palsy the median score for movement quality and quantity assessed as part of the Hammersmith Infant Neurological Examination was 6 out of 6 (IQR 3–6) for those without CP and 1 out of 6 (IQR 0–5) for those who developed CP (p<0.001)
	1	HINE	Kwong (2018)	Ricci (2008)							Cerebral Palsy fewer than 50% of infants with tetraplegia showed movement quality and quantity outside the normal range when assessed under the Hammersmith Neonatal Neurological Examination.
	1	HINE	Bosenquet - superseded as specific to CP
	1	HINE	Caesar (2021)								Motor and cognitive outcomes at 24 months i.Cognitive One study (n=189) HINE at 3 and 6 months and outcome on the visual–motor problem-solving subscale of the Cognitive Adaptive Test/Clinical Linguistic and Auditory Milestone Scale at 24 months’ corrected age (r=0.75 with p<0.001 at 3mo; r=0.78 with p<0.001 at 6mo). ii. Motor Prediction of independent walking at 24 months’ corrected age was also …				** Paper by Romeo et al 2021 for predicition of outcomes other than CP also in older age groups
	1	HINE	Romeo (2016), superseded as reported in Novak
	1 (2+ years)	Neurological, Sensory, Motor, Developmental Assessment (NSMDA)
	1	NSMDA	De Roubaix et al (2020) Standardized motor assessments before the age of five prediting school-aged motor outcome including DCD: a systematic review								NSMDA at 8m MABC <5th centile at 11-14y: Sensitivity=80% (66-94), Specificity=29% (78-51). NSMDA at 2y MABC <5th centile at 11-14y: Sensitivity=48% (51-78), Specificity=82% (64-100). NSMDA at 4y MABC <5th centile at 11-14y: Sensitivity=64% (48-81), Specificity=87% (73-100)				The included data of one study may suggest some evidence for the predictive value of NSMDA at 2y and 4y, but not at 8m in preterm extremely low birth weight (ELBW) children. Children with a low NSMDA score at 2y or 4y were twice more likely to have low M-ABC-I-scores at 11-13y.
	1	NSMDA	Griffiths et al 2018 Psychometric properties of gross motor assessment tools for children: systematic review.	4 studies population: children with risk of motor delay, assessed between 2-12 years	poor			poor - Literature review. Developed by an experienced paediatric physiotherapist.	poor - fair - Factor analysis (up to 2years of age).	Stability of test results over time (up to 2 years)	Motor outcome at 11-13 years: NSMDA at 2 years - Sensitivity=48.8%, Specificity=82.4%, PPV=83%. NSMDA at 4 years- Sensitivity=64.5%, Specificity=80%, PPV=87%. If classified 'severe' on NSMDA at 24 month: approximately 50% chance of walking at 4 years (moderate=80%, mild = 93%, minimal = 100%)	All Australian studies	poor - fair		Methodology of studies scored as poor to fair on the COSMIN
	1	NSMDA	Novak et al (2017) Early, accurate diagnosis and early intervention in cerebral palsy	1x systematic review population: infants with newborn high risk for CP	Cross correlation matrix item scoring (12+24 moths) 0.73, P<001. Functional grame (12+24 months) 0.87, p<0.001						conditional recommendation for use as a standardised motor assessment for the early detection of CP in infants ages >5m, with newborn detectable risks: NSMDA (82% predictive of an abnormal motor outcome). NSMDA and abnormal development at 24m: 1 month Sensitivity=68.8%, Specificity=72.6%, at 4m Sensitivity= 80%, Specificity=56.9% at 8m Sensitivity=82.4%, Specificity=83.7%, at 12m Senstivity=58.8%…		NSMDA at 2 years predictive of medical diagnosis x2=0.08		Conditional recommendation based on low- to moderate-quality evidence of test psychometrics in newborn-detectable risk populations
	1	NSMDA	Spittle et al (2008) A systematic review of the clinimetric properties of neuromotor assessments for preterm infants during the first year of life	predictive validity superceded by Novak 2017 and Griffiths 2018		interraater reliability Sufficient (1- 24m, r= 0.8)		literature review developed by experts in the field		Consistency of results over time, Discriminates berween normal and abnormal development (n= 148) Preterm infants with IUGR score lower than normal-birthweight preterm infants			Low-birthweight infants (n= 148) 24mo: No significant difference between NSDMA and paediatrician's classification x2 =0.08		The NSMDA has the advantage of discriminating between normal motor function and minimal, mild, moderate, and severe motor dysfunction
	1 (>5m for USCP)	Hand Assessment of Infants (HAI)
	1	HAI		Krumlinde-Sundholm 2017						Internal scale validity Rasch. Principal component analysis 76.4% variance explained by measure, person measure range in logits -7.25 to 7.81, item meaure range in logits -4.36 to 4.80
	1	HAI		Pascal 2020							ROC analysis cut off of 23 on Asymmetry index at 3-5 months classified infants at high risk of UCP with 100% (95% 66.4 to 100) sensitivity and 100% (87.7 to 100) specificity. PPV 100%, NPV 100%, Accuracy 100% (95%CI 90-100)
	1	HAI		Ryll 2019							HAI contralesional EaHS at 3.5-4.5 months ca +CST and BGT involvement MRI AUC 0.980 (95% CI 0.953-100). Babies with UCP tested at 3.5-4 .5 months sign lower contralesional EaHS median 7(5-10) vs 17 (15-19), asymmetry & BoHM.
	1	HAI		Wagenaar 2019							HAI asymmetry index < 5 months: AUC=0.85, Cut-off: 7.7%, Sensitivity=77%, Specificity=83%, PPV=87%, NPV=71%. HAI asymmetry index 5-8 months: AUC=0.99, Cut-off 8.2%, Sensitivity=100%, Specificity=90%, PPV=95% NPV=100%. HAI asymmetry index > 8 months: AUC=1, Cut-off 5.7%, Sensitivity=100%, Specificity=100%, PPV=100%, NPV=100%. Values presented separately for term and preterm infants
	1	HAI		Ek 2019							Age normative values for EaHS and BoHS from 3 to 10 months, with means, 1 and 2 SD for each month of age.
	1	HAI		Ullenhag 2021		Inter-rater BoHM ICC (95%CI) 0.99 (0.98-0.99) and EaHS (raw scores ) 0.99 (0.98-0.99) and for infants with signs of UCP BoHM (0.97 (0.92-0.99), EaHS 0.99 (0.98-0.99). Test retest reliability BoHM 0.98 (0.98-0.99), EaHS 0.99 (0.99-1.00) and infants with signs of UCP BoHM 0.98 (0.95-0.99), EaHS 0.98 (0.98, 0.99).	EaHS better hand SEM 0.68, SDD 1.88, EaHS worse hand SEM 0.37, SDD 1.02, BoHM SEM 0.85, SDD 2.36
	1	HAI		Ryll 2020							AUC. EaHS ranged from 0.81 to 0.94 from 13-14 wks of age to 35-53 wks. Asymmetry Index ranged 0.81-0.95 and BoHM from 0.77-0.90. For EaHS, sensitivity=63% at 13-14 weeks to 96% at 35-53 wks, specificity=81-90, PPV=71-90, NVP=75-92 and Accuracy=73-91. Asymmetry Index sensitivity 79-97%, specificity=77-94, PPV=71-93, NPV=83-95, Accuracy=78-94. Cut off values for UCP provided for each age bracket.
	2 (0-4m)	HNNE (Hammersmith Neonatal Neurological Examination)/Dubowitz
	2	HNNE	Kwong 2018	Ricci 2008							Cerebral Palsy In a low risk cohort of 380 preterm infants < 50% of infants with outcome of tetraplegia showed movement quality outside the normal range on the HNNE				Risk of bias on QUADAS 2: High for index test, Unclear for patient selection/reference standard/flow and timing. No concerns with applicability
	2	HNNE	Noble 2011	Brown 2009				Review of previously existing assessments, literature review, experts in field	Discriminates between infants with neuromuscular disorders and CNS dysfunction. Clinical signs correlate with lesions identified with brain imaging. Repeated exams show age-related change				Preterm infants at term WMA via MRI associated with poor scores on Dubowitz (n=168; p=0.002)
	2	HNNE		Woodward 2004							MRI Abnormality (WMA/GMA) VLBW infants n=66 assesed at term with MRI at 4 months CA. Sensitivity=88 (NPV=92), Specificity=46 (PPV=34)		Preterm infants at term (n=66), overall cerebral abnormality on MRI correlates with poorer total Dubowitz scores p<0.0158
	2	HNNE		Molteno 1995							Neurodevelopmental Outcome Low risk infants > 1000g assessed in preterm period. r=0.7602 (p<0.001) with neurodevelopmental outcome at 12 months CA. Reference test Amiel-Tinson 2+ deviant signs Sensitivity=91%, (NPV=92%) Specificity=79% (PPV =6), 4+ deviant signs Sensitivity=55 (NPV=4) Specificity=97 (PPV=92)		Preterm infants perinatal risk rating (n=100), r=0.6132 (p<0.001), US r=0.5642 (p<0.001)
	2	HNNE	Goo 2018			COSMIN rating: Fair			COSMIN rating: Poor		COSMIN rating: negative result, Fair evidence
	2 (0-4m)	Test of Infant Motor Performance (TIMP)
	2	TIMP	Novak et al (2017) Early, accurate diagnosis and early intervention in cerebral palsy	2x systematic reviews population: infants with newborn high risk for CP							conditional recommendation for use of TIMP in place of GMs and MRI when not available as a standardized motor assesment for early detection of CP in at risk populations <5months CA				recommendation conditional based on low-quality evidence of test psychometrics in at risk populations
	2	TIMP	Craciunoiu et al (2017) A systematic review of the predictive validity of neurobehavioural assessment during the preterm period	2 studies population: infants with newborn high risk, assessment completed <TEA							TIMP scores at 33-39 weeks (cut score 1.5) predict DD on BSID-II (mild/sig) at 6m: Sensitivity=86%, specificity=68% (PDI), Sensitivity=100%, Specificity=66% (MDI). TIMP scores at <40 weeks on the BOT-2 at 68m: Sensitivity=50%, Specificity=100%. Overall: Specificity mod (>0.8) to high (>0.9)
	2	TIMP	Noble et al (2012) Neonatal assessments for the preterm infant up to 4 months corrected age: a systematic review	population: preterm infants (<37 weeks), assessed 0-4m ca	On Rasch analysis for version 5: 34 weeks’ PMA–4mo (n=990) person separation index 5.20, reliability 0.96	interrater significant ICC=0.95. Intrarater significant (small sample size) ICC=0.98-0.99.Test retest significant (r=0.89)		Expert panel, Rasch analysis, sensitive to term and preterm infants Preterm infants <31 literature review, items designed to reflect daily life interactions with caregivers, pilot studies, and revision of content	Rasch analysis	Sensitive to age related change, infants with medical risk factors score lower than peers. Discriminates betweem low and high risk motor problems. Term infants (n=108) ENNAS r=0.67	TIMP at 32w - 4m motor delay at 5 y on PDMS: Sensitivity=33-72%, Specificity=86-94%- Sensitivity increased with later assessment.AIMS scores below 5th centile at 6m: TIMP <4m: Sensitivity= 62.5%, Specificity=77.4%, AIMS <5th centile at 9m: TIMP <4m Sensitivity=91.7%, Specificity=75.7%, AIM <5th centile at 12 m: TIMP <4m Sensitivity=45-92% Specificity=68-78%. Pearsons r=0.32-0.55		Term and preterm infants (n=90), 3mo AIMS r = 0.64,7 preterm infants 12 weeks corrected age (n=108) AIMS r=0.57,	Preterm infants <31 weeks gestation (n=25), improved mean TIMP scores between 32 and 36 weeks gestation (p=0.0001), preterm infants (n=84) significant mean difference between control and intervention groups at4mo corrected age – 3.071, p<.001 on Scheffe test
	2	TIMP	Spittle et al (2008) A systematic review of the clinimetric properties of neuromotor assessments for preterm infants during the first year of life	6x studies population: assessments of preterm infants birth - 12m CAsuperceded by Noble 2012 and Craciunoiu et al (2017)
	2 (0-4m)	NNNS (Neonatal Intensive Care Unit Network Neurobehavioural Scale)
	2 (research only)	NNNS	Noble 2011	Lester 2004				Evolved from previous infant assessments including BNBAS. Developed for a longitudinal study of prenatal drug exposure and child outcome in preterm and term infants. Lit Review		Discriminates between those infants exposed to drugs (cocaine, tobacco) and alcohol and those who are not (i.e. sensitive to neurotoxic effects)
	2 (research only)	NNNS		Brown 2009									Preterm infants at term (n=168) WMA via MRI associated with presence of nonoptimal reflexes p<0.01433 (subscale)
	2 (research only)	NNNS	** Protocol Caesar 2016	Fink 2012	Good internal consistency for item summary scores (Cronbach’s α 0.87–0.90)
	2 (research only)	NNNS		El-Dib 2012							Motor and cognitive outcomes Preterm infants ≤ 34 weeks and 1500g (n=41) Using multiple linear regression NNNS was predictive for MDI (p=0.011, adjusted R2 0.295) and PDI (p=0.002, adjusted R2 = 0.441) Lower MDI was associated with less regulation and non-optimal reflexes, lower PDI was associated with less regulation, non=optimal reflexes, hypertonicity and handling.
	2 (research only)	NNNS		Liu 2010							In another study of 1248 infants <37 weeks gestation, profiles of summary scores (1-5) at 1 month were calculated and used to predict outcome up to 4.5 years. Logistic regression models found infants with a profile of 5 were more likely to have impaired Bayley II MDI and PDI socres at 2 years; chronic neurological and brain related illness or CP and behavioural problems at 3 years;, motor, concep…
		NBAS (Brazelton Neonatal Behavioural Assessment Scale)
		NBAS	Caesar 2021								Motor and cognitive outcomes at 2 years The NBAS was applied as an index test at 37 weeks’ corrected age by a trained neonatologist in one study of 46 small-for-gestational age infants (<1000g)(ref 40) At 24 months, multivariate analysis of variance showed that motor out- come assessed by Psychomotor Developmental Index scores on the BSID-II was predicted by small-for-gestational age status, inte…
		NBAS	Craciunoui 2017								Disabiliy risk in pre-term cohort (n=209) increased for lower motor, orientation, autonomic stability cluster scores. Note reliability testing was not described.
		NBAS	Noble (2011)		r= -0.15 to 0.32 term infants 12 ro 15 days (n=55) (12), Crohnbach's alpha coefficient 0.78 term infants (n=220) (66)	Test-retest reliability r= -0.11 to 0.52 for term infants days 1 and 5 (n=80) (12). Interrater reliability 65 to 100% agreement for term infants (n=20). No evidence regarding intrarater reliability found.		Experts in field, items selected from observation of infants'ability to interact with environment, usefulness of items confiemed by studies of high-risk infants.		Factor analysis, discriminates between preterm and term infant behaviour, differentiates SGA infants and asphyxiated infants from typically developing infants(10). Concurrent validity Term infants (n=78), days 1 and 5 of life: Prechtl neurological examination r=0.41(12)	Disability at 5 years of age In pre-term infants (n=209) Sensitivity 50–78% correctly classified as mild disability; 71–85% correctly classifies as severe disability, Specificity 94 to 97% at 5 years of age. (63)			Used as outcome measure to evaluate effects of tactile stimulation on preterm and term infants – improved habituation, motor, orientation, and range of state scores10
		NBAS	Noble (2011)								Typical/Atypical development at 7 years of age in pre-term infants sensitivity = 80%, specificity = 78.90% (n=53 neurologically suspect infants)
		NBAS	Noble (2011)								Motor development 8 and 12 months in pre-term infants. State control items related to motor development at 8mo and 12 months (12) on Griffiths
		NAPI (Neurobehavioural Assessment of the Preterm Infant)
		NAPI	Caesar 2021	Hrijan 2012							Motor and Cognitive outcomes at 2 years In a study of 170 infants born at fewer than 32 weeks, Harijan et al.41 explored the interrater reliability, discriminative, construct, and predictive validity of the NAPI. Cognitive and motor development was assessed at 24 months’ corrected age using the Mental Developmental Index and Psychomotor Developmental Index subscales of the BSID- II. Of the three …
		NAPI	Craciunoui (2017)	Constantinou et al., (2005)							Development at 12, 18 and 30 months in preterm cohort (n=50), there was some predictive validity between NAPI and Bayley screener (BINS). Note that may represent biased cohort as greater loss at follow up for children with less severity of illness
		NAPI	Noble (2011)		Strict psychometric criteria met in order for neurobehavioural domains to be retained	Test-retest relaibility r=0.40 to 0.85 for preterm infants from 34 weeks PMA (n=290) (37). Interrater reliability spearmans rank r=0.64 to 0.98, 33 to 36 weeks PMA (n=48) (37). No evidence regarding intrarater reliability found.		Experts in field, literature review, longitudinal pilot study, two phases of test development - inclusion of test items and clusters dependent on psychometric and conceptual soundness. Concurrent validity in preterm and term infants (n=41) ENNAS clusters r=0.35 to 0.65, ENNAS items r=0.4 to 0.6 (60)		Low-fair correlation between neurobehavioural constructs and physiological status of preterm infants at 32 and 36 weeks gestation (n=37) r=0.25 to 0.5 (29). Discrimates between infants' performance with medical complications and performance of low-risk infants (37). Sensitive to age-related change.	No evidence of predictive validity reported in preterm infants, although has been used to report longitudinal changes in scores with maturation over time, but this as a result of intervention.			Preterm infants 32 weeks gestation - term (n=52) significant changes in scores with increased gestational age, pre-term infants (n=290) strong developmental validity of all seven dimentions (p<0.0001 to p<0.01; ie. As gestational age increases all scores increase. (12,37)
		APIB (Assessment of Preterm Infants Behaviour)
		APIB (Assessment of Preterm Infants Behaviour)	Noble (2011)			Test-retest reliability in term and preterm infants at 40 and 44 weeks gestations age, signficiant longitudinal developmental changes (64); Interrater reliability 90% agreement, Pearson's r=0.98 to 0.99, 27 to 41 weeks PMA (n=91) (64). No evidence of intrarater reliability found		Literature review, based on NBAS, review of existing assessment , and developed by experts in field. Based on ethological evolutionary thought and synactive theory of development. Confirmatory analysis identified 6 stable constructs for 145 preterm infants. Identifies neurobehavioural differences associated with gestational age at birth		Strong with EEG for preterm n/a and term infants at 42 weeks PMA (n=148). High canonical correlation with MRI and EEG (22,57), 8 behavioural factors and EEG factors (p<0.001), and MRI measures (p<0.0135) (22,57)				Did not find evidence of responsiveness
		Motor Assessment of Infants (MAI)
		MAI	Kwong et al (2018) predictive validity of spontaneous early infant movement for later cerebral palsy: a systematic review	Harris (1987). Population: infants with outcome of CP at any age, specific information on the MAI as was looking at observable items only							Cerebral Palsy One study n = 36 with outcome of CP compared to n= 118 with no CP looked at differences on 3 subtest items. ATNR on MAI seen in 53.8% of infants with CP 28.8% without CP (p = 0.03) Assymetrical postures 11.8% with CP outcome vs 14.8% without CP (p =0.9). Inability to hold the head in midline with CP 48.6%, without CP at outcome 17.1% (p< 0.001)				Risk of bias on QUADAS 2: Harris 1987 high risk on patient selection/Ref standard/Flow and timing and unclear risk of applicability of reference standard. Salokorpi et al. Unclear risk patient selection/index test/flow and timing and high risk of reference standard. High risk ref standard on applicability.
		MAI	Novak et al (2017) Early, accurate diagnosis and early intervention in cerebral palsy	2x systematic reviews population: infants with newborn high risk for CP							conditional recommendation for use as a standardised motor assessment for the early detection of CP in infants ages >5m: MAI to quantify motor delay (73% predictive of CP). MAI at 4 and 8 m to predict CP: Sensitivity=73-96% Specificity=62-78%. MAI at 4 and 8 m to predict abnormal motor: Sensitivitty=63-85%, Specificity=53-93%				Conditional recommendation based on low- to moderate-quality evidence of test psychometrics in newborn-detectable risk populations
		MAI	Bosanquet (2013)	Harris (1987), Eriksson (2006)							Cerebral Palsy 2 low quality studies on STARD values did not provide any useful data for determination of predictive validity.
		MAI	Spittle et al (2008)	5x studies population: assessments of preterm infants birth - 12m CA superceded by Novak et al (2017) for CP and motor outcomes		test retest: excellent (r=0.76), interrater: moderate (r=0.72) Sufficient		Literature review risk based scores on at risk infants		Discriminates between normal and abnormal development in preterm infants. Does not discriminate between normal and atypical development in healthy term infants			Preterm and term infants MAI at 4m: BSID r=0.63	no information	Both the AIMS and MAI have shown that up to 30% of healthy term infants perform out­side the cut-off for normal development at one point in time, despite having a normal outcome. Longitudinal assessments are recommended to improve the validity of assessments, because no assessment correctly identifies all children as having normal or atypical motor development with a single assessment. Multiple a…
		MAI	Spittle (2008)	Chandler (1986)				Lit review, risk scores based on at risk infants
		MAI		Chandler (1980) Manual						Discriminates between normal/abnormal in preterm infants. (n = 35)
		MAI		Swanson (1989)						Does not discriminate between term infants (n= 50)
		MAI		Harris (1984)		4 months (n=53) Test-retest r= 0.76; Interrater r = 0.72					Motor Delay Preterm and term infants (n = 246) 4 month MAI with reference test BSID PDI 12-24 months r = 0.36-0.37		Preterm and term infants (n = 246) 4 mo BSID r = 0.63
		MAI		Harris (1987)							Cerebral Palsy Preterm and term infants n = 152 (34 with CP) with outcomes 3-8 years. 4 months ≥ 8 total risk score. Sesitivity=73.5 (95%CI 58.7 - 88.4) Specificity=62.7 (95%CI 53.9-71.4)
		MAI		Swanson (1992)							Cerebral Palsy or DV < 70 BSID PDI Preterm and term infants n = 160 (27 with CP) with outcome at 18 months. 4 Months total risk score ≥ 10 Sensitivity=83.3 (95%CI 68.4-98.4) Specificity=78.2 (95%CI 90.6 - 99.8) r = 0.67 8 Months total risk score ≥ 10 Sensitivity=96 (95%CI 88.8-100) Specificity=64.5 (95%CI 55.4-73.3) r = 0.68
		MAI		Darrah (1998)							Paediatrician Classification of Normal/Suspicious vs Abnormal Preterm and term infants n= 164 (22 abnormal) with outcome at 18 months. 4 Months total risk score > 9 Sensitivity=72.7 Specificity=93.0 8 Months total risk score > 9 Sensitivity=95.5 Specificity=80.3
		MAI		Rose-Jacobs et al (2004).							Cognitive Delay Term infants with social risk (n= 134) with BSID MDI at 24 months. 4 months total risk score > 9 Sensitivity=0.63 Specificity=0.53
		DAYC (Developmental Assessment of Young Infants)
		DAYC	Novak 2017 Guideline	Maitre (2013)							Cerebral Palsy Predictive C- index = 89%. Falling DAYC scores 6-12 months Probability for CP = low for score decreases within 1 SD of the mean i.e. 15 points Probability for CP = high (35%), as the score decreases (>1SD) i.e. 20 points Probability for CP = very high (83%), as the score decreases (>2SD) i.e. 30 points.
		NMBA (Neuromotor Behavioural Assessment)
		NMBA	Noble 2011					Experts in field, literature review.		Discriminates between those infants experiencing adverse neonatal events from those who do not, consistent correlations present within the test 30–36 weeks gestation (p<0.05–p<0.001) and for all test parameters (i.e. sensitive to age-related change; n=13928
		Posture and Fine Motor Assessment of Infants (PFMAI)
		PFMAI	Spittle et al (2008) A systematic review of the clinimetric properties of neuromotor assessments for preterm infants during the first year of life	8 studies population: CP and motor outcomes superceded by Novak (2017)	Sufficient for posture and FM at 0-12 m (alpha = 0.95-0.99)	Interrater Sufficient at 2-6m and 6-12m for posture (0.97-0.98) and FM (0.96-0.99)		Based upon literature, criterion refernced cut off, scores based on term infants	Rasch analysis	Sensitive to age related change, discriminates between term and preterm infants			Typically developing infants (n=32) 2-6mo: PDMS Gross Motorr= 0.83, Fine Motor r= 0.67
		Toddler Infant Motor Examination (TIME)
		TIME	Spittle et al (2008) A systematic review of the clinimetric properties of neuromotor assessments for preterm infants during the first year of life	8 studies population: CP and motor outcomes superceded by Novak (2017)	Sufficient at 0-6m (alpha=0.79-0.93). Sufficient at 7-12m (alpha=0.88-0.97)	Test retest Sufficient (r=0.96-0.99). Interrater Sufficient (r=0.89-0.99), Intrarater Sufficient 4-41m (r=0.96-0.99) 8-35m (r=0.98-1.00)		Literature review, Expert panels, 2x pilot and try out studies	Factor analysis, rasch analysis	Sensitive to age related change, discriminates between children with and without motor delays			Typically developing (n=731) and delayed infants (n=153) age 4-3.5 year with physician classification of development: mobility scale: Se=94%, Sp=86% Stability scale: Se=91%, Sp=90% Atypical scale: Se=97%, Sp=99%
		Amiel-Tison Neurological Assessment at Term
		ATNAT	Goo 2018	Gosselin et al., 2005		COSMIN rating: positive with moderate evidence of interrater reliability in 2 studies				COSMIN rating: Concurrent validity - positive /fair evidence	COSMIN rating: Moderately negative with 1 Good and 3 fair studies for Predictive validity
			Heineman 2008 (note the info presented here is summarised by Goo 2018)			moderate (Coehn's kappa or Spearman p=0.4-0.6)				Good (Cohen kappa or Spearman p = 0.61-0.8) for construct validity and concurrent valdity	Good (Cohen kappa or Spearman p = 0.61-0.8) for Predictive validity
		ATNAT		Amiel-Tison 2002
		Touwen Infant Neurological Examination
		Touwen Infant Neurological Examination	Goo 2018			COSMIN: unknown reliability, poor level evidence			Construct validity: COSMIN rating is positive with moderate strength of evidence.
			Heineman 2008								One study with good predictive validity
		In clinical practice, we would recommend using more than one assessment tool to meet the needs of an assess­ment. For example, in the period before term and in early infancy the use of both GMs and the TIMP and for the period from 4 to 12 months' corrected age the use of the AIMS and NSDMA, will ensure that one has appropriate predicative, discriminative, and evaluative assessments. Longitudinal …
Abbreviations
COSMIN -Consensus-based Standards for the selection of health Measurement Instruments

## Sheet: T4. Neuro-Clin Utility
Screening tool rank	Assessment tool rank	Assessment tool	Domains tested	Age range	Screening/standardised assessment	Diagnostic criteria	Primary purpose	Secondary purpose	Type of test	Who can administer	Test procedure	Training	Equipment/ manual cost	Time to administer/score (min)	Telehealth applicable	Aboriginal and/or Torres Strait Islander	Parents/Families	Information source/year
1 (0-5m)		Prechtl's Qualitative Assessment of General Movements (GMA)	motor, neurological	birth - 5 months CA	Screen/Assessment	high risk of CP and/or adverse NDO: cramped synchronised GMs (writhing), absent GMs (fidgety) or abnormal GMs	Discriminative, predictive	Evaluative	Criterion	Formally trained paediatric and neonatal health professionals eg PT, OT, paediatrician, neonatologist, nurse, health worker	Infant's spontaneous movements with no stimulation are filmed, scoring is completed from video recording	Formal training required 3.5 day basic course - pass requirement ($1600AUD for basic, $1600AUD for advanced)	Manual available ($145 AUD), no specific equipment required	10 - 30	Yes - other source of video eg app			Spittle et al (2008) A systematic review of the clinimetric properties of neuromotor assessments for preterm infants during the first year of life
1a (3-5m)		The Motor Optimality Score for 3-5 month old infants - revised (MOS-Revised)	General movements, movement patterns, postural patterns, age adequate repertoire, movement character	9 to 20 weeks CGA	Standardised assessment		Discriminitive/Predictive		Criterion	Trained clinicians	Infant's spontaneous movements with no stimulation are filmed, scoring is completed from video recording - additional scoring to the GMA. Infant movements can be captured remotely via the Baby Moves smartphone application (available via research) or caregiver recorded video.	Must be GM trained, then advanced GM MOS trained (total 8 days and approx $4000)	Nil - manual freely available	5mins to administer video; approx 10mins to score	Yes	GMA has demonstrated feasibility both cross-culturally and in low-resource settings and is being evaluated in a cohort of Australian First Nations infants (Luke et al., 2022, BMJ Open).
	1 (2m - 2years)	Hammersmith Infant Neurological Examination (HINE)	Cranial nerve function, posture, tone, movements, reflexes and reactions	2 to 24 months	Standardised neuro exam	HINE < 57 at 3 months predictive of CP	Discriminitive	Diagnostic	Criterion	PT, OT, Paediatrician with experience with child development. Recommend trained clinicians	Therapist administers all items	Formal training not required however it is recommendedOnline training - freely available	HINE is now on Mac Keith Press The book is https://www.mackeith.co.uk/blog/book/neurological-assessment-in-the-first-two-years-of-life/ scoresheet is free from: https://www.mackeith.co.uk/hammersmith-neurological-examinations/hammersmith-neurological-examinations-subscriber-content/recording-and-scoring-proformas/	10 to 15minutes	The current recommendation from the developers is that the HINE may not be reliable when administered and scored via telehealth, however a recent study has demonstrated good reliability with video scoring (Benfer 2022, under review)
	1 (2+yrs)	Neuro Sensory Motor Development Assessment (NSMDA)	Gross motor, fine motor, neurological, sensory motor	1 month - 6 years	Standardised assessment	Total Score 6-8 normal, 9-11 minimal, 12-14 mild, 15-19 moderate, 20-25 severe, >25 profound disability*	Evaluative, discriminative	Predictive, research tool	Criterion	PT, OT	Observation followed by therapist administration of test items	Formal training not required (but is available) APA ($1000 AUD)	Comprehensive manual ($60 AUD), equipment not included	20 - 45	?/ unlikely. Not feasible for telehealth.	Validated in an Australian context, but not First Nations.		Spittle et al (2008) Griffiths et al 2018 Psychometric properties of gross motor assessment tools for children: systematic review.
	1 (>5m for USCP)	Hand Assessment for Infants	Hand function (Each hand score, asymmetry index, Both Hands score)	3-12 months	Standardised criterion assessment	yes	Predictive	Evaluative	Norm, criterion	certified therapists	therapist administers standardised toys in a semi-structure play session	Formal training required. 3 days + post course activities	Manual kit can be made from available retail toys	10-15 min admin; 30-60 min scoring	No	No	No
	2 (0-4m)	HNNE/DUBOWITZ	Posture and tone, reflexes, movements, neurobehavioural responses	30 weeks GA to 4 months CA	Standardised assessment	Cut points at 5th and 10th centile	Discriminative/Predictive	Provides a detailed profile of neurological status and identifies infants with neurological abnormalities	Criterion/Norm	Medical, AH	Naturalistic observation, elicited items according to standard sequence	Formal training not required	$95 via MacKeith Press	34 items scored, 15 mins	No	Unknown		Noble 2011
	2 (0 - 4m)	TIMP	Gross motor	32 weeks PMA - 4m	Standardised assessment	Raw scores to age standards – average, low average, below average, far below average; centile ranks	Discriminative, evaluative	predictive	criterion /norm	PT/OT	therapist observes infant and then administers elicited items in standardised procedure	1-2 days video based, self instructional/instructor based programme ($379 USD)	manual available ($38 ?USD), starter kit includes score sheets and manual ($189 ?USD)	20 - 40
	2 (0-4m research)	NNNS	Neurological (tone, reflexes), neurobehavioural, stress/abstinence items. Test items are presented in 13 packages providing summary scores/subscales for habituation, attention. handling, quality of movement, regulation, non-optimal reflexes, arousal, hypertonicity, hypotonicity, asymmetrical reflexes, excitability and lethargy.	30 weeks to 8 weeks CA	Standardised	Published norms are available for summary scores of healthy term-born infants at term age (n=344) and for summary scores of very preterm infants at 1 month c.a (n=204, 24–32 weeks g.a) Cut points for poor performance are 10th and 90th centile according to directionality of the subscale	Discriminative	Assesses at-risk infants (particularly substance exposed), documenting neurological integrity and broad range of behavioural functioning	Criterion/Norm	Trained medical, AH and nursing staff	Naturalistic observation and elicited items in structured sequence and according to infant’s state	Yes, requires training and certification	Download from Paediatrics 2004 p. 113	15-30 mins ideally in a quiet, dimly lit room, 2 hours after feeding	No	Unknown		Noble 2011, Caesar et al. 2016
2 (but limited to 37-42 weeks)		ATNAT-Amiel-Tison Neurological Assessment at Term	Neurological (neurosensory function, active and passive muscle tone, primitive reflexes, feeding)	Term neonates within first days of life and preterm neonates closest to the term period (between 37-42 wks CA)	Standardised neuro exam	Coding is not quantitative. However an estimate of the severity is proposed at the end of the first week, with the following three grades: 1. Mild: abnormalities of tone and excitability but no central nervous system depression and no seizure. 2. Moderate: abnormalities of tone with signs of central nervous system depression (poor interaction, hypoactivity, hyporeflexia) and up to two isolated se…	Discriminative		Criterion	Medical, PT, OT, Professionals with knowledge of child development	Observation and administration of neuro exam	Not required	Freely available, Amiel-Tison C. Update of the amiel-tison neurologic assessment for the term neonate or at 40 weeks corrected age. Pediatric Neurology 2002; 27: 196-212.	5 minutes	No	no	no	Goo et al, 2018; Amiel-Tison 2002
	99	Touwen Infant Neurological Examination	Muscle tone regulation, reflexes, spontaneous movement	4yr upwards	standardised neuro assessment		Discriminative					Recommended, DVD	Book, 1979, updated 2010. Available through McKeith Press. Cost AUD $116.	30 minutes
	99	Movement Assessment of Infants (MAI)	Gross motor, fine motor	0 - 12 months	standardised assessment	Raw scores, scores development as normal, minimal problems, or specific problems risk scores for 4 and 8 months	Discriminative	predictive, evaluative	Criterion	PT, OT, Medical, Nurses, Psych	Therapist observes and administers items, play based	Formal training only required for research but strongly recommended	Manual $1315 AUD no special equipment required	30 - 60	No	Unknown	Test is scored with the caregiver present and includes informal information gathering	Palisano 1989 Spittle et al (2008) A systematic review of the clinimetric properties of neuromotor assessments for preterm infants during the first year of life https://blogs.elon.edu/ptkids/2015/03/15/movement-assessment-for-infants-mai/
	99	Posture and Fine Motor Assessment of Infants (PFMAI)	Gross motor, fine motor	2 - 12 months	Standardised assessment	Raw scores classification of infants motor development as typical, at risk or delayed	Discriminative	Evaluative	Norm		Therapist administers in standardised procedure	formal training not required	Online Manual ($30 AUD), no special equipment	25 - 30				Spittle et al (2008) A systematic review of the clinimetric properties of neuromotor assessments for preterm infants during the first year of life
	99	Toddler Infant Motor Examination (TIME)	Gross and fine motor	4 - 42 months	Standardised assessment	Raw scores, scaled scores, age equivalent scores, centile ranks, growth scores	Discriminative, evaluative		Norm		Therapist observes infant and parent/ caregiver is used to encourage movement	formal training not required	comprehensive manual/test kit ($$). Kit provides most equipment	15-55	potential as observation
	99	Neonatal Behavioural Assessment Scale (NBAS)	Autonomic, motor , reflexes, state, social/attention	Newborn to 2 months	Standardised assessment	Data often reduced to summary scores conceptually or empirically derived, behavioural and reflex items can be reduced into seven clusters	Discriminative/Evaluative					2 day online training (approx $1300)	Manual approx $132
	99	Neurobeahvioural Assessment of the Pre-term infant (NAPI)	Motor development, vigor, scarf sign, popliteal angle, attention/orientaion, sleep, irritability, vigor of cry	From 32 weeks GA to term	Standardised assessment	Transfer item scores and summary ratings to appropriate converted (centile) scores – compare cluster scores to norms	Discriminitive/Evaluative					Self-instructional training (one day), no cerification.	Manual cost US$80	30
	99	Assessment of Preterm Infants Behaviour (APIB)	Autonamic, motor, state, attention/ interaction, self-regulation	28 weeks GA to 1 month CGA	Standardised assessment	Low scores (1–3) – wellmodulated and wellorganized behavioural regulation. High scores (7–9) – easily disorganised, poorly modulated behavioural regulation, low thresholds for stress	Discriminative		Criterion	Trained clinicians		Training consists of 6 to 8 days (cost unclear)		30 to 60 mins

## Sheet: T5. Motor (combined DCD)-Psycho
Rank Screening tools	Rank Assessment Tools	Assessment tool	Systematic review	Study	Internal consistency	Reliabilty	Measurement error	Content validity	Structural validity	Hypothesis testing/ construct validity	Predictive validity	Cross-cultural validity	Criterion validity	Responsivness	Notes
1 (0-18m)		Alberta Infant Motor Scale (AIMS)
1 (0-18m)		AIMS	De Roubaix et al (2020) Standardized motor assessments before the age of five prediting school-aged motor outcome including DCD: a systematic review	2 studies. Population: infants and children assessed <5years with motor outcomes at 5 - 12 years							Bivariate linear regression analysis: Motor abilities at 4m were associated with motor proficiency at 5y. However, atypical motor development in infancy was not predictive of (well) below-average scores at age 5y. AIMS total raw score 4m and BOT-II brief standard scores at mean 5y8m: r²= 0.17; coefficient.=1.27 (0.26 – 2.28); p=0.016. No sig. associations were detected for AIMS at 8m, 12m or 16m.				in preterm low birth-weight (LBW) children, AIMS-scores at 12m were not significantly associated with M-ABC-I total scores at 5y after correcting for confounding variables
1 (0-18m)		AIMS	Novak et al (2017) Early, accurate diagnosis and early intervention in cerebral palsy	2x systematic reviews population: infants with newborn high risk for CP							Conditional recommendation for use as a standardised motor assessment for the early detection of CP in infants ages >5m, with newborn detectable risks: AIMS (86% predictive of an abnormal motor outcome) AIMS at 4, 6 and 8m for prediction of abnormal motor outcome: Sensitivity=77-86% Specificity=81-93%				Conditional recommendation based on low- to moderate-quality evidence of test psychometrics in newborn-detectable risk populations
1 (0-18m)		AIMS	Mendonca et al (2014) Cross-cultural validity of standardised motor development screening and assessment tools: a systematic review	7x studies population: infants aged 0-2 years assessed for motor outcomes, tools with cross cultural validity investigated								studies included countries across Asia, Europe and South America. Validated against the standard canadian norms. Brazil: significantly lower mean scores at 1-10m. New norms for Brazil-portuguese have been validated with high internal consistency but limited predictive validity. Sig lower scores also seen across Belgium, Dutch and Greek infants at all ages. Asia - high reliability, concurrent vali…			Level of evidence assessed and scored using the AACPDM guidelines. Study quality was rated using the Centre for evidence-based medicine critical appraisal of prognostic studies
1 (0-18m)		AIMS	Albuquerque et al (2014) Accuracy of the AIMS to detect developmental delay of gross motor skill in preterm infants : a systematic review	5x studies population: preterm infants assessed on AIMS with motor outcomes on BSID, Griffiths or PDMS							AIMS at 6m: BSID at 12 m r=0.56 AIMS and BSID-II at 2 years: 4.5-6m r=0.36, 10-12.5m r=0.58 AIMS and BSID-III motor at 3years: 4.5-6m r=0.28 at 10-12.5m r=0.62		AIMS with PDMS: <9m r=0.82-0.93, >9m r=.78-0.88. AIMS with BSID-II: at 6m r=0.74, at 12m r=0.89		ROB assessed using QUADAS-2 - all had high risk of bias
1 (0-18m)		AIMS	Spittle et al (2008) A systematic review of the clinimetric properties of neuromotor assessments for preterm infants during the first year of life	8 studies population: CP and motor outcomes superceded by Novak (2017)	0-18m r2=0.99	Test retest - sufficient (ICC=0.99). Interrater sufficient (ICC= 0.97-0.99). Intrarater Sufficient (ICC=0.98-0.99)		lit r/v, expert panel mailout to 291 members of canadian PT association to test feasibility	Multidimensional scaling, item response theory and Guttman scaling, Scores increase with age. Rasch analysis demonstrated items ordered by increasing difficulty.	Preterm infants have lower scores than term infants. Discriminates between normal and abnormal development (n=60)	Preterm and term infants (n=164) Paed classification of Normal vs abnormal development at 18months: AIMS at 4 months Sensitivity=77.3%, Specificity=81.7%, AIMS at 8 months: Sensitivity=86.4%, Specificity=93.0%. Preterm infants (n=41) motor outcome on BSID II at 12 months: AIMS at 6m pearson's r=0.56		Typically developing infants (n=130); 0-13m: BSID II r=0.97; 0-13m: PDMS r=0.99; At risk infants (n=68); 0-13m: BSID II r=0.93; 0-13m: PDMS r=0.95; Preterm infants (n=41) 6m: BSID II r=0.78; 12m: BSID II r=0.9		The best predictive tools are age dependent , GMs, MAI and TIMp are strongest <4m, NSMDA and AIMS are better at older ages (8-12m). AIMS , TIMP and GMA have the best overall relability. Both the AIMS and MAI have shown that up to 30% of healthy term infants perform outside the cut-off for normal development at one point in time, despite having a normal outcome
	1(0-3y)	Peabody Developmental Motor Scales - 2nd Edition (PDMS-2)
	1(0-3y)	PDMS-2	De Roubaix et al (2020) Standardized motor assessments before the age of five prediting school-aged motor outcome including DCD: a systematic review	Summary of 1x study (a further 2x studies for PDMS-1) population: infants and children assessed <5years with motor outcomes at 5 - 12 years							Predictive validity included for PDMS-1 only data of one study may suggest some evidence for the predictive value of the PDMS in relation to probable DCD. Three-year-old children scoring below the 27th percentile on the fine motor scale or below the 41st percentile on the gross motor scale were more likely to have probable DCD at 8 y Methodological quality (fair to good)				At 3y, an association was reported between (probable) DCD and the scores on the PDMS [50], the GMDS Locomotor scale [50], and the CAMPB. Sensitivity was found highest for PDMS at 3y (94%)
	1(0-3y)	PDMS-2	Griffiths et al 2018 Psychometric properties of gross motor assessment tools for children: systematic review.	summary of 3 studies from the Griffiths systematic review on psychometric properties of GM tools for 2-12 year olds population: 0m - 6 years , 1x China, 1x USA, 1xTaiwan	Sufficient a=0.89 Methodological quality (fair-excellent)	Test-rest Sufficient ICC=0.97 Methodological quality (good)	MDC=7.76, SEM (24-59m) = 2-3 Methodological quality (poor-good)	Literature review. Created by experts in the field. Revised with feedback from therapists guided revision. Hierarchical sequence of items. Methodological quality (excellent)	item response modelling. Factor analysis. Differential item functionining analysis. Methodological quality (good-excellent)	Scores correlated with age (r=0.8 - 0.93) Methodological quality (good)		Methodological quality (poor)	MABC-2 p=0.63-0.84; 19 21 MABC-2 gross motor composite p=0.743. BOT-2 p=0.88.21 Mullen Scales of Early Learning GMO=0.86, FMO=0.80. Methodological quality (poor-excellent)	MCID= 8.39 (Se=61.65%, Sp=71.34%).Methodological quality (fair)	The MABC-2 and PDMS-2 are the only assessments that come with supporting material to guide intervention postassessment
	1(0-3y)	PDMS-2	Mendonca et al (2014) Cross-cultural validity of standardised motor development screening and assessment tools: a systematic review	1x study population: infants aged 0-2 years assessed for motor outcomes, tools with cross cultural validity investigated (n=300)								compared motor scores of healthy, TD Indian children with the PDMS-2 norms. Indian children had significantly higher scores at 12-22m on GMQ, lower on FMQ. At 23-24m FMQ was significantly lower			Level of evidence assessed and scored using the AACPDM guidelines. Study quality was rated using the Centre for evidence-based medicine critical appraisal of prognostic studies
	1(0-3y)	PDMS-2	Slater et al (2010) The clinimetric properties of performance-based gross motor tests used for children with Developmental coordination disorder: a systematic review	3x studies population: children >4 years	good internal consistency	interrater Sufficient (r=0.89)			factor analysis and goodness of fit				moderate to excellent concurrent validity (>0.5) with other similar motor measures in studies with DCD and and MI. Moderate to good conccurent validity with gross motor subtests in typical populations (r=0.63-0.75)		The PDMS-2 was fifth on rankings of overall psychometric and clinical quality. It has adequate psychometric properties in children who are typically developing , its user and tester centeredness have been criticized.The PDMS-2 has been reported to require extensive training; additionally, it has a long administration time and purportedly can be difficult to administer and score. Furthermore, the …
	1(0-3y)	PDMS-2	Spittle et al (2008) A systematic review of the clinimetric properties of neuromotor assessments for preterm infants during the first year of life	superceded by Griffiths et al (2018)							Paed classification of normal vs abnormal dev at 18 m: PDMS-2 at 4m Sensitivity=36.1%, Specificity=93.8%, PDMS-2 at 8m Sensitivity=91.7%, Specificity=52.3%
	1(0-3y)	PDMS-2	Downs et al (2020) Motor Competence Asssessments for Children with Intellectual Disabilities and/or Autism: A Systematic Review	2 studies children with ASD, children with ID, 1-4.5y, 3-6y	alpha=>0.89 sufficient/high quality	Test-retest 0.92-0.97 sufficient/high quality. Intra-rater No information. Inter-rater 0.92-0.99 sufficient/high quality	SEM= 1.80						indeterminate in ASD. sufficient, moderate in ID (p=0.84-0.88 BOT-2 and p=0.80-0.84 MABC-2)/low quality	Effect size† = 0.74, Standardised Response Mean = 0.65, SDC ‡ (%) = 7.76 (8.2), MIC § = 8.39, AUC = 0.66. sufficient/moderate quality
	1(0-3y)	PDMS-2 Fine motor	Burgess 2020	COSMIN summary of Folio & Fewell 2000, Wang 2006	Sufficient with moderate level of evidence. α = 0.98 for normative population aged 5-6 years, n=210 (inclusive of physical disability – number not specified) α = 0.98 for FM composite for children in subgroup of Physical Disorder, all ages (n=41, 2% of normative sample) (Folio & Fewell, 2000)	Sufficient with very low evidence. Inter-rater - ICC= 0.99 (senior therapist & 2nd year graduate) sample size not given (H. H. Wang et al., 2006). Test retest ICC = 0.979 for FM composite (Developmental Quotient), n=24BCP/ 32CP) (H. H. Wang et al., 2006)	Indeterminant with very low evidence. - b SEM=2.5 for FM composite, developmental quotient with CP sample (H. H. Wang et al., 2006)	Sufficient with moderate level of evidence. + Literature review. Hierarchical developmental sequence (Folio & Fewell, 2000)	Sufficient with moderate level of evidence. PDMS-2 items based on conventional item analysis and IRT. DIF used to check item content. CFA confirmed structure. Tucker Lewis Index=0.96. Model fit (chi square) =3.98.	Sufficient with very low level of evidence. + Factor analyses. High correlations between age and subtest raw scores (Folio & Fewell, 2000). ? Diagnostic accuracy high (98%) for children with motor disabilities (Wu, Lizo, Yao 2005, cited by (H. H. Wang et al., 2006)) High correlation with Mullen Scales of Early Learning: AGS Edition r=0.8-0.91), health condition of participants not available (Foli…	? Diagnostic accuracy high (98%) for children with motor disabilities (Wu, Lizo, Yao 2005, cited by (H. H. Wang et al., 2006))	Indeterminant with very low evidence. Sufficient with very low level of evidence. -b Criterion prediction r=0.9 for 1-11mth olds, normative sample, n=30 (Folio & Fewell, 2000).	Indeterminant with very low evidence. -b: Guyatt responsiveness index for responsiveness value=2.3 for Fine Motor Composite. %score indicates acceptable responsiveness for children with CP over 3 month period, n=24BCP /32CP. SEM of 1.96 (FM=2.6%) used to establish real change (H. H. Wang et al., 2006) i.e. change of 6 or more raw points on FM composite indicating change greater than measurement e…		CP
	1(0-3y)	PDMS-2 Fine motor	Gerber 2016	Wang 2006		Test retest ICC=0.99 Sufficient	SEM =1.3% Indeterminant						GRI 2.3 indeterminant		CP
	1(0-3y)	PDMS-2 Fine motor	Klingels 2010	Wang 2006, Folio & Fewell 2000		Inter-rater ICC 0.98, test retest 0.92-0.99	SEM 1.3%, SDD 3.6			Concurrent V with QUEST Rp 0.84					CP
	1(0-3y)	PDMS-2 Fine motor		Gill 2019						Concurrent v with Bayleys III. concurrent validity of the Bayley-III and PDMS-2 in preterm children at 18 months, there was 97% agreement on classification of fine motor skills (those in average range and those who fell at least 1 SD below the mean) between the two assessments					Preterm
	1(3-5y)	Motor Assessment Battery for children - 2nd edition (MABC-2)
	1(3-5y)	MABC-2	De Roubaix et al (2020) Standardized motor assessments before the age of five prediting school-aged motor outcome including DCD: a systematic review	summary of 1x study population: infants and children assessed <5years with motor outcomes at 5 - 12 years							MABC-2 at 4y for MABC-2 at 7-9y9m: PC<5 Se=72% (47-90%), Sp=93% (85-98) PC<15 Se=64% (43-82%), Sp=92% (83-97%). Stong relationship between MABC-2 at 4y and 8y pc<5 OR=37.88 (11.35-126.42), r2=0.50 Regarding the prediction of school-aged motor problems, other than cMND, the ratio sensitivity/specificity was best in BSID-I at 1y (67/100) and M-ABC-2 at mean age of 4.4y (72/93) with the latter prese…				The included data of one study may suggest some evidence for the predictive value of M-ABC-2 in very preterm children . After correcting for confounding and missing variables, a low score on the M-ABC-2 at 4.4y seemed to explain 50% of the variance of the M-ABC-2 scores at 7y11 m. Lastly, M-ABC-2 between 4.5 and 5.5y likewise showed promising results in predicting school-aged motor delays on stan…
	1 (3-5y)	MABC-2	Hulteen et al (2020) Validity and reliabilty evidence for motor competence assessments in children and adolescents: a systematic review	A summary of 14 studies population: children assessed for motor delays without a diagnosed disorder (age 3 to 10 years) (n=9355) - note this SR only looked at the GM components of the tool	Ball skills (a=0.52-0.73), balance (a=0.66-0.83), methodoligical quality (very good)	Test retest ball skills ICC=0.61 Balance ICC= 0.69 - 0.9 methodological quality inadequate - doubtful Interrater Ball skills ICC = 0.86 - 0.92, balance ICC=0.88-0.99, mothodological quality (doubtful - adequate) Intrarater ball skills ICC=0.71, balance ICC=0.72, methodological quality doubtful		Expert panel evaluated clarity and pertinence. Health related professionals evaluated motor skills for appropriateness to assess pertinence and clarity. Methodological quality (adequate)	Confirmatory factor analysis methodological quality (doubful - very good)	age was a significant factor in performance		Dutch scores differed significantly to UK norms on Balance items in age band 1 and catching, aiming and catching in age band 2 methodological quality (doubtful). Girls scored better than boys on balance items. No gender difference for aiming and catching. No sig difference between czech sample and UK norms for aiing and catching. Czech sample scored better for girls in 6/15 for balance items. met…	correlation with PDMS-2: aiming and catching r=0.743, balance r=0.066 methodological qualtiy (very good)
	1 (3-5y)	MABC-2	Griffiths et al 2018 Psychometric properties of gross motor assessment tools for children: systematic review.	summary of 13 studies from the Griffiths systematic review on psychometric properties of GM tools for 2-12 year olds population: 1 - 16 yearsof age	Sufficient Subscales a=0.78 (M.D=0.77, BS=0.52, Bal=0.77); a=0.88; (n=141) a=0.88 Methodological quality (poor-excellent)	Test-Retest Sufficient n=60 (all three age bands) r=0.80; r=0.74 p<0.0001 (standard score). ICC=0.85-0.96 Interrater Sufficient ICC= 0.96-0.99 Intrarater Sufficient 0.88 Methodological qualty (poor - good)	SEM 1.34 - 1.83 (95% Cl), 1.83 (sensitivity=69.69%, specificity=52.10%) Methodological qualty (poor - good)	Expert panel, stakeholder feedback, literature review Expert panel validity content index (71.8-93.9%, K=0.76-0.88) and pertinence (98.5-99.3% and K=0.83-0.92), p<0.001. Methodological qualty (fair - excellent)	Factor analysis, correlation coefficients.37 Subtest correlations 0.65-0. 76, p<0.001. Methodological qualty (poor - excellent)	Discriminates between ASD and control group. Significant difference between TD, DCD and at risk DCD scores (n2=0.63), p<0.0001.41 Methodological qualty (fair)	Scores at 4 years predictive of motor impairment at 8years in children born<30weeks gestation (PPV 79, sensitivity 79%, specificity 93%). Classification of groups (DCD, at risk and TD) remined the same over time (6m) x2=0.67, p=0.72. Predictive of motor impairment over 6-12months (n=41) ICC 0.88 p<0.007.41	The UK norms not appropriate to use with Dutch/Flemish children as underestimate/overestimate risk of motor impairment. In Chinese population: CFA initially rejected. Acceptable fit achieved after 2 items removed. Age band 2 shows good validity in Japanese population Methodological qualty (poor)	mod-high correlation with PDMS-2 and BOT2: PDMS-2 p=0.631-0.84. BOT-2 p=0.90-0.92.21, weakly correlated with TGMD-2. TGMD-2 p=0.45.5 TGMD-2 standard scores (r=0.3, p<0.02). Methodological qualty (poor - excellent)	Minimal clinically important change (1.39, Se=72.5, Sp=46.2%). Indeterminant Methodological qualty (fair)	MABC-2 can be considered to have the next best established test-retest reliability with ood methodological quality. MABC-2 and has a reported MCID with satisfactory sensitivity and specificity; however, due to the fair methodological quality used to obtain these values they cannot be used with a high level of confidence until further studies have been performed. support the content, construct and…
	1 (3-5y)	MABC-2	Slater et al (2010) The clinimetric properties of performance-based gross motor tests used for children with Developmental coordination disorder: a systematic review	25x studies ?mix of editions of MABC poulation: children >4 years		Test re-test and interrater reliability sufficient (r= 0.72– 0.95)							Concurrent validity correlation coefficients on the M-ABC with other motor tests were moderate to excellent (r 0.50–1.00) in more than 50% of 13 studies	The M-ABC total scores are reportedly adequately responsive to change45,51 and sensitive45,51; however, subtest and individual item scores have only moderate to low responsiveness to change	The measurement critical appraisal tool (MCAT) was used to identify then appraise ourcome measures. QCAT was used to appraise the quality of studies. All studies low to moderate risk of bias (1x poor)M-ABC and TGMD-2 scored equally on overall psychometric and clinical quality ratings. The M-ABC scored well due to demonstrations of adequate sensitivity and because it was the only measure to demons…
	1 (3-5y)	MABC-2	Downs et al (2020) Motor Competence Asssessments for Children with Intellectual Disabilities and/or Autism: A Systematic Review	2x studies children with mild-severe ID, 7-11y, 3-6y	Sub-scales: Cronbach’s a-values = >0.88 sufficient/high quality	Test-retest ICC 0.96 sufficient/moderate quality. Intra-rater no information. Inter-rater ICC 0.94 sufficient/moderate quality	SEM = 1.68/moderate quality						moderate (p= 0.80-0.84 PDMS-2) to excellent (p=0.90-0.92 BOT-2) concurrent validity, sufficient/moderate quality	Effect size†=0.47, Standardised Response Mean=0.35, SDC ‡ (%)=1.83 (9.6), MIC §=1.39, AUC = 0.61. sufficient/moderate quality
	1 (3-5y)	MABC-2-Checklist	Van Dokkum (2022) Criterion Validity and Applicability of Motor Screening Instruments in Children Aged 5–6 Years: A Systematic Review	1x study randomly selected children in primary school 5-6y							MABC-2 se 41%; sp 88%		Correlation (M-ABC2): Total score: r = −0.38 (p < 0.001). AUC: 0.67. Insufficient/excellent quality
	1 (3-5y)	MABC-2	Hjorth 2019	Brown 2009		Test-retest reliability is 0.73 to 0.84		Content validity has been established by expert panel.
	1 (3-5y)	Contact us | NDIS Review	Lee, E. J., & Zwicker, J. G. (2021). Early identification of children with/at risk of developmental coordination disorder: a scoping review. Developmental Medicine & Child Neurology, 63(6), 649-658.	Henderson, S. E., Sugden, D. A., & Barnett, A. L. (2007). Movement Assessment Battery for Children-2 second edition (Movement ABC-2) The Psychological Corporation. London, UK.		Fair (Test-retest Pearson product moment correlations 0.49-0.70, Jongmans, 2004; ICC 0.92-1.00 and test-retest was 0.62-0.92, Chow et al., 2002; ICC 0.79 for intrarater and 0.79 for interrater, van der Sanden & ver der Sanden, 2004).		Not enough information: "Content validity of the MABC-2 was established by input of an expert panel. According the test manual, the expert panel was unanimous that the MABC-2 contents/items were representative of the motor domain it was intended to evaluate."					Insufficient "Evidence of criterion-related validity of the MABC-2 was reported in three studies in the test manual."
	1 (3-5y)	Contact us | NDIS Review	Bieber, E., Smits-Engelsman, B. C., Sgandurra, G., Cioni, G., Feys, H., Guzzetta, A., & Klingels, K. (2016). Manual function outcome measures in children with developmental coordination disorder (DCD): Systematic review. Research in Developmental Disabilities, 55, 114-131.	Henderson, S. E., Sugden, D. A., & Barnett, A. (2007). Movement assessment battery for children. In Movement ABC); examiner’s manual (2nd ed.). London: Harcourt Assessment.	Sufficient to Good (MABC-2 manual dexterity Rc 0.70-0.87)	Good (ICC of 0.78 to 0.85), and Excellent inter-rater rating (0.94-1.0)	SEM= 0.73			Not sufficient (manual dexterity r = 0.48)
	1 (3-5y)	MABC-2	Lee, E. J., & Zwicker, J. G. (2021). Early identification of children with/at risk of developmental coordination disorder: a scoping review. Developmental Medicine & Child Neurology, 63(6), 649-658.	Griffiths, A., Morgan, P., Anderson, P. J., Doyle, L. W., Lee, K. J., & Spittle, A. J. (2017). Predictive value of the Movement Assessment Battery for Children‐Second Edition at 4 years, for motor impairment at 8 years in children born preterm. Developmental Medicine & Child Neurology, 59(5), 490-496.		Good (total standard scores at 4 years and 8 years - 59% variance explained, regression coefficient=0.80, 95% confidence interval [CI] 0.69–0.91, p<0.001)				Moderate to Excellent (sensitivity = 79%, and specificity = 93%)	4-year-olds with MABC-2 scores below the 5th centile are likely to have motor impairment at 8 years of age: 33.8 (9.34, 122.7) <0.001. Positive predictve value (95% CI) = 79 (58, 93). Negative predictive value 95% CI) = 87 (77, 94).	Yes - has been validated with an Australian population. Participants from this study were from Melbourne.
	1 (3-5y)	MABC-2	Lee, E. J., & Zwicker, J. G. (2021). Early identification of children with/at risk of developmental coordination disorder: a scoping review. Developmental Medicine & Child Neurology, 63(6), 649-658.	Kwok, C., Mackay, M., Agnew, J. A., Synnes, A., & Zwicker, J. G. (2019). Does the Movement Assessment Battery for Children-2 at 3 years of age predict developmental coordination disorder at 4.5 years of age in children born very preterm?. Research in Developmental Disabilities, 84, 36-42.		"MABC-2 scores can reliably predict [Very preterm children] who are not at risk of DCD"				Moderate to Excellent (sentivity = 90%, and specificity = 69%)	Small to moderate positve predictive value. Positive predictive value (38%) and a negative predictive value of (97%). Significant association between MABC-2 percentile rank at 3 years and diagnosis of DCD at 4.5 years (x2 = 34.98, df = 2, p < 0.001).
	1 (3-5y)	MABC-2	Lee, E. J., & Zwicker, J. G. (2021). Early identification of children with/at risk of developmental coordination disorder: a scoping review. Developmental Medicine & Child Neurology, 63(6), 649-658.	Smits-Engelsman, B. C., Niemeijer, A. S., & van Waelvelde, H. (2011). Is the Movement Assessment Battery for Children-a reliable instrument to measure motor performance in 3 year old children?. Research in developmental disabilities, 32(4), 1370-1377.	Fair to Good. ⍺= 0.70 - 0.87.	Good. ICC = 0.83 (whole sample of test-retest children)	Standard error of measurement (SEM): 1.7 / 2.1 standard scores for 90% or 95% C1	Kappa scores for the classification into a ‘‘normal developing’’ or green category and group ‘‘at risk or with motor impairments’’ were good to excellent (.71 and .81)
	1 (3-5y)	MABC-2	Lee, E. J., & Zwicker, J. G. (2021). Early identification of children with/at risk of developmental coordination disorder: a scoping review. Developmental Medicine & Child Neurology, 63(6), 649-658.	Blank, R., Barnett, A. L., Cairney, J., Green, D., Kirby, A., Polatajko, H., ... & Vinçon, S. (2019). International clinical practice recommendations on the definition, diagnosis, assessment, intervention, and psychosocial aspects of developmental coordination disorder. Developmental Medicine & Child Neurology, 61(3), 242-285.	"Good to Excellent interater reliability"	"Good to excellent test-retest reliability"				"Fair to good validity (construct validity and concurrent validity with BOT-2)."
	1 (3-5y)	MABC-2	Lee, E. J., & Zwicker, J. G. (2021). Early identification of children with/at risk of developmental coordination disorder: a scoping review. Developmental Medicine & Child Neurology, 63(6), 649-658.	Niemeijer, A. S., Van Waelvelde, H., & Smits-Engelsman, B. C. (2015). Crossing the North Sea seems to make DCD disappear: cross-validation of Movement Assessment Battery for Children-2 norms. Human movement science, 39, 177-188
	1(3-5y)a	MABC-Checklist
	1(3-5y)a	MABC-Checklist	Gabbard, C., & Tamplain, P. (2021). The Strengths and Limitations of DCD-Related Screening Questionnaires. Current Developmental Disorders Reports, 8(1), 1-5.	Schoemaker, M. M., Niemeijer, A. S., Flapper, B. C., & SMITS‐ENGELSMAN, B. C. (2012). Validity and reliability of the movement assessment battery for children‐2 checklist for children with and without motor impairments. Developmental Medicine & Child Neurology, 54(4), 368-375.	⍺=0.94					Discriminant Validity: The TMS was a significant predictor of motor impairment⁄ non-motor impairment (B [standard error, SE]=)0.082 [0.015]; p<0.001 [odds ratio 0.92; CI 0.90–0.95]. Unable to discriminate between group with motor impairments and TD group Concurrent Validity: Sensitivity was 41% (26 ⁄ 64) and specificity 88% (281 ⁄ 319) across all age groups if the 15th centile was used as a cut-o…	DCDQ’07 total scores significantly predicted the outcome on the MABC-2 Test (R2=4.6%); implies that scores on the Checklist are a better predictor of outcome on the MABC (performance above or below 15th centile) than scores on the DCDQ’07
	2 (3-5)	Test of Gross Motor Development - 2nd edition (TGMD-2)
	2(3-5)y	TGMD-2	Hulteen et al (2020) Validity and reliabilty evidence for motor competence assessments in children and adolescents: a systematic review	A summary of 14 studies population: children assessed for motor delays without a diagnosed disorder (age 3 to 12 years) (n=5472) - note this SR only looked at the GM components of the tool	Sufficient (a=0.7 - 0.82)	Test retest Total score sufficient (ICC=0.91) locomotor (r=0.83-0.9, ICC=0.78), object control (r=0.85-0.91, ICC=0.76) methodological quality (Inadequate), Interrater overall scores sufficient (ICC=0.92-0.97), methodological quality (Doubtful) Intrarater (a=0.92-0.99)		experts rated clarity and relevance of language, methodological quality (doubtful)	Explanatory and confirmatory factor analysis methodological quality (doubful - very good)	correlation between skills and subscales (r=0.37-0.42). Discriminative. Methodological quality (doubtful - very good)		Boys outperform girls on object control skills and total scores. Methodological quality (very good) .Reported as no significant difference between sexes on another study, methodological quality (very good). Two Australian studies included in review, demonstrated very good methodological quality for construct validity and inadequate - doubtful interrater reliability	Concurrent validity corralations on subscales with MABC-2 (r=0.22-0.61). Methodological quality (very good)
	2(3-5)y	TGMD-2	Griffiths et al 2018 Psychometric properties of gross motor assessment tools for children: systematic review.	summary of 11 studies from the Griffiths systematic review on psychometric properties of GM tools for 2-12 year olds population: 3-10 years old, 2x Australian	Sufficient (a=0.71-0.99) Methodological quality (poor-good)	Test-Retest Sufficient (ICC=0.81-0.98). Interrater Sufficient (ICC=0.75-1.00). Intrarater Sufficient (ICC=0.78-0.99). Methodological quality (poor-good)	SEM GMQ=4-5 SEM subsets=1 Methodological quality (fair)	Expert panel (3 PE teachers with postgraduate qualifications).Translated version (Brazilian Portuguese) language clarity 0.96, pertinence>0.89. Experts CVI for clarity and pertinence were also strong-a=0.93 clarity and a=0.91 pertinence. Methodological quality (poor-excellent)	Exploratory and CFA. Subtest correlation 0.41. Galloping, running and leaping not well correlated with locomotion subscale. Object control significant and highly correlated. Moderate correlation between items and subset scores, between subset scores and total score. Methodological quality (fair-good)	High and significant correlation of increasing age and increasing scores. Age and disability differentiation. ANOVA-significant age effect for object control. Methodological quality (fair-good)		Methodological quality (fair). Two studies included Australian cohort	MABC -2 total r=0.49, p<0.01 . 'Teacher report' r=0.34-0.45. Physical fitness r=-0.47-0.55. (n=41) Basic motor generalisations subtest of the CSSA r=0.63. Locomotor 0.63 object control 0.41. Methodological quality (poor-good)		TGMD-2 is the only GM tool in this study to assess GM skills in isolation. It provides evidence of the ability to discriminate between particular age or diagnosis groups, which can be considered to support their content validity. TGMD-2 is only weakly correlated with the MABC-2. TMGD-2 report correlations with other criteria such as paediatrician diagnosis, physical fitness or psychomotor/intelli…
	2(3-5)y	TGMD-2	Slater et al (2010) The clinimetric properties of performance-based gross motor tests used for children with Developmental coordination disorder: a systematic review	25x studies ?mix of editions of MABC poulation: children >4 years		Test-retest Sufficient correlations of the TGMD-2 were good to excellent (r 0.84–0.96) interrater Sufficient(r 0.98).		TGMD-2 has acceptable content validity (through rationale, item analyses and discriminative tests)	TGMD-2 has acceptable construct validity (through factor analysis)				TGMD-2 showed support for its concurrent/predictive validity with fair to good correlation coefficients on its subtests and total scores with a similar motor test (locomotion r 0.63 and object control r =0.41, total scores r =0.63)		The TGMD-2 has demonstrated good psychometric qualities; however, it is important to note that the investigations were only from the manual and were conducted in children who are typically developing; thus, results have not yet been demonstrated to be as pertinent for children with DCD.The TGMD-2 is reasonably quick to set up and administer, with acceptable additional training requirements for ad…
	2(3-5)y	TGMD-2	Downs et al (2020) Motor Competence Asssessments for Children with Intellectual Disabilities and/or Autism: A Systematic Review	4x studies children with ASD and ID, 6-11y, 5-14y, 7-11y, 7-11y	sufficient (a=0.79-0.94), high quality	Test-retest ICC = 0.90-0.99 sufficient, high quality. Intra-rater no information. Inter-rater ICC 0.97-0.99, agreement r=0.80-1.00 sufficient-high quality			insufficient, confirmatory factor analysis with chi-squared GFI = 0.88 and AGFI = 0.82, low quality	No significant effect for gender in locomotor subsets, F (1, 97) = .045; p = .83, but significance was reached in the object control subsets, F(1, 97) = 8.807; p = .003. It was expected that both subsets scores were highly correlated with chronological age. There was a low significant correlation between the object control subset score (r = .25; p < .05) and chronological age. This was not true, …				NR
	2(3-5)y	Test of Gross Motor Development - 3rd edition (TGMD-3)
	2(3-5)y	TGMD-3	Hulteen et al (2020) Validity and reliabilty evidence for motor competence assessments in children and adolescents: a systematic review	A summary of 6 studies population: children assessed for motor delays without a diagnosed disorder (age 3 to 8 years) (n= 2108) - note this SR only looked at the GM components of the tool	Sufficient (a=0.74 - 0.96), methodological quality (very good)	Test rest Sufficient (ICC=0.97, r=0.9) Intrarater Sufficient (ICC = 0.75-0.98) Interrater indeterminant (0.62-0.98) methodological quality (doubtful-adequate)		Language clarity and pertinence 99% agreement. Item discrmination (r=0.53)	Confirmatory factor analysis. Methodlogical quality (adequate - very good)	skills increased with age. Methodological quality (very good)	TGMD-3 ball skills items and prediction of throwing distance (12 months later) r=0.39. TGMD-3 locomotor items and prediction of sprint time (12 months later) r=0.08	in children older than 6 years, boys had higher ball skills and overall skills than girls. Methodological quality (adequate)	TGMD-3 ball skills items and throwing distance r=0.36. TGMD-3 locomotor items and sprint time r=0.15
	2(3-5)y	TGMD-3	Downs et al (2020) Motor Competence Asssessments for Children with Intellectual Disabilities and/or Autism: A Systematic Review	one study ASD 4-10y	Locomotor: Cronbach’s alpha = 0.82; object control skills: Cronbach’s alpha = 0.75; overall: Cronbach’s alpha = 0.88, sufficient/moderate quality	Test-retest ICC 0.82-0.92 sufficient/moderate quality. Intra-rater sufficient/moderate quality. Intra-rater sufficient/moderate quality	Locomotor: SEM = 2.24; object control: SEM = 2.93; and overall SEM = 4.06.			It was hypothesized that the TGMD-3 raw scores of age-matched TD children would be significantly greater than the TGMD-3 traditional protocol raw scores of children with ASD. Children with ASD achieved significantly lower raw scores on the TGMD-3 traditional protocol compared to typically developing peers who were matched for chronological age and sex. TD group: Overall: m = 72.6, SD = 11.9 (male…		This study is in Australian children	Difference between TGMD-3 traditional vs visual support for ASD group. Locomotor: m = 26.2, SD = 12.4 (visual), m = 20.6, SD = 9.98 (traditional) p = 0.001, (95% CI 2.69, 8.48); Object control: m = 32.7, SD = 10.1 (visual), m = 30.1, SD = 9.73 (traditional) p = 0.038, (95% CI 0.17, 5.00); Overall: m = 58.8, SD = 21.7 (visual), m = 50.7, SD = 18.7 (traditional) p = 0.001, (95% CI 3.90, 12.4).suffi…
	3 (3-5y)	Bruininks-Oseretsky Test of motor proficiency (BOT-2)
	3 (3-5)	BOT-2	Hulteen et al (2020) Validity and reliabilty evidence for motor competence assessments in children and adolescents: a systematic review	A summary of 9 studies population: children assessed for motor delays without a diagnosed disorder (age 4.9 to 10.3 years) (n=3859) - note this SR only looked at the GM components of the tool	for each subsection (r=0.50-0.80) methodological quality (doubtful)	Test re-test % agreement (27-90%) methodological quality (doubtful). Interrater (ICC=0.34-1.00) methodological quality (doubtful-adequate)			Factor analysis performed, explanatory and confirmatory. Factor loading -0.51 -2.31. (methodological quality ranges from inadequate - very good)	Age has significant effect on the total battery scores. Distinguishes between children of different ages, with older children performing better. (methodological quality adequate)		Has been used in high risk communities in Northern Australia for assesment of motor delay in children as part of diagnostic workup for FASD and NDD
	3 (3-5)	BOT-2	Griffiths et al 2018 Psychometric properties of gross motor assessment tools for children: systematic review.	summary of 3 studies from the Griffiths systematic review on psychometric properties of GM tools for 2-12 year olds population: 3-21 years, 2x Taiwan, 1x USA	sufficient (a= 0.86- 0.95) level of methodological quality (fair - excellent)	test re-test sufficient (ICC = 0.81 - 0.99) LOMQ (fair - excellent) inter-rater sufficient (r=0.98) LOMQ (fair)	MDC (4.18 - 7.43). Indeterminant	Focus groups, product survery, pilot and national tryout and standardisation studies, professional reviews (methodological quality excellent)	Factor analysis performed - no statisitical information given (methodological quality good)	scores increase with age, discriminates btw normal and children with DCD (n=50)			MABC-2: PDMS-2 sufficient (r=0.77)	Minimal clinically important change (4.18-7.43). Indeterminant	The BOT-2 was the only assessment tool to have its reli­ability assessed with excellent methodology. In conjunc­tion with its reported results, it can be considered to have the strongest evidence for internal consistency and test-retest reliability out of the included assessment tools.
	3 (3-5)	BOT-2	Slater et al (2010) The clinimetric properties of performance-based gross motor tests used for children with Developmental coordination disorder: a systematic review	1x study population: children >4 years		BOT-2 also has demonstrated good to excellent (r 0.80) test-retest and interrater reliability correlations Sufficient			Adequate demonstrated via item and factor. Analysis and goodness of fit tests				BOT-2 has moderate to excellent concurrent validity correlations with the PDMS-2		The BOT ranked 3rd behind MABC-2 and TGMD2 The BOT-2 has been reported to have a confusing scoring system and markedly lengthy administration, scoring, and preparation times. However, once calculated, the score can be conveyed to the patient adequately
	3 (3-5)	BOT-2	Downs et al (2020) Motor Competence Asssessments for Children with Intellectual Disabilities and/or Autism: A Systematic Review	4x studies children with mild-severe ID, 8-18y, 4-12y, 4-18y, 3-6y	sufficient (Cronbach’s a-values = >0.81)/high quality	Test-retest sufficient (ICC avg 0.72-0.74 per domain)/high quality. Intra-rater no information/v.low quality. Inter-rater sufficient (ICC 0.92)/moderate quality					disriminant validity: The area under the curve for the 13-item FMC composite of the revised BOT-2 was 0.76 (CI = 0.73–0.84) and that for the original 15-item corresponding composite was 0.70 (CI = 0.65–0.75). In the similar fashion, the area under the curve for the 9-item MC, 7-item BC, and 7-item SA composites of the revised BOT-2 was 0.78 (CI = 0.72–0.81), 0.84 (CI = 0.79–0.81), and 0.87 (CI = …	Differential item functioning (DIF): In all four composites of the revised BOT-2, none of the items exhibited DIF across age and gender groups. DIF contrasts by age were p > 0.01 for all composites. DIF contrasts by gender were p > 0.05 for BC composite, and p > 0.01 for FMC, MC, and SA composites. sufficient/moderate quality	moderate (p=0.84-0.88 PDMS-2) to high (p= 0.90-0.92 BOT-2) concurrent validity, sufficient/moderate quality	Effect size = 0.66-0.67, Standardised Response Mean = 0.54-0.70, SDC = 4.18-7.43, MIC = 6.53-6.55, MIC proportion = 45 (45%). AUC = 0.66. sufficient/high quality
	3 (3-5)	BOT-2	Lucas et al (2013) The BOTMP Short Form is reliabile in children living in remote Australian Aborigianl communities, BMC Pediatr	small study, not SR.		reliability testing n=18, for assessing motor delays in Aboriginal and Torres Strait Islander children aged 7-9yrs.
	3 (3-5)	BOT - 2	Lee, E. J., & Zwicker, J. G. (2021). Early identification of children with/at risk of developmental coordination disorder: a scoping review. Developmental Medicine & Child Neurology, 63(6), 649-658.	Blank, R., Barnett, A. L., Cairney, J., Green, D., Kirby, A., Polatajko, H., ... & Vinçon, S. (2019). International clinical practice recommendations on the definition, diagnosis, assessment, intervention, and psychosocial aspects of developmental coordination disorder. Developmental Medicine & Child Neurology, 61(3), 242-285.	"Good to Excellent interater reliability"	"Good to Excellent"				"fairly good validity (construct and concurrent with the MABC-2)", "good specificity". The German version has better specificity versus the American version
	1-CP	Gross Motor Function Measure-66 (GMFM-66)
	1-CP	GMFM-66	Ferre-Fernandez et al (2020) Measures of Motor and Functional Skills for Children with Cerebral Palsy: A systematic Review	summary of 2 studies in children with CP 1y7m - 11y10m and 6mo - 9y5m						Mean differences in ICC = 0.0013 (95% CI = −0.082 to 0.0109), GMFM-66 discriminates between different levels of motor severity [3-way ANOVA to assess the interaction between change in time × severity × age (F = 116.3; df = 1222; P < .001)], sufficient/doubtful quality				GMFM-66 is more sensitive to change with children <5 y of age than over 5 y, sufficient/doubtful quality, AUC GMFM-66 ranged from 0.896 to 0.891. Sensitivity= 0.702 (95% CI = 0.544 to 0.896) and 0.722 (95% CI = 0.803 to 0.842). Specificity = 0.925 (95% CI = 0.843 to 1.00) and 0.818 (95% CI = 0.590 to 1.00). Better performance for GMFM-66, sufficient/doubtful quality
	1-CP	GMFM-66	Alotaibi et al (2014) The efficacy of GMFM-88 and GMFM-66 to detect changes in gross motor function in children with cerebral palsy (CP): a literature review	summary of 9 intervention studies in children with CP										GMFM-66 is responsive to change in children with CP following intervention however has floor effects in children with low motor ability and ceiling effects in children older than 5 with high motor ability, sufficient, high quality
	1-CP	Gross Motor Function Measure-88 (GMFM-88)
	1-CP	GMFM-88	Ferre-Fernandez et al (2020) Measures of Motor and Functional Skills for Children with Cerebral Palsy: A systematic Review	summary of 3 studies in children with CP		Intrarater 17 therapist ICC(3,1) 17 ranged from 0.88 to 0.90 (GMFM-88), sufficient/doubtful quality x2, adequate quality x 1 Intrarater for 2 therapists (experienced and novel) ICC(1,1) ranged 0.988 to 1.0 for different subgroups (age, GMFCS), sufficient/adequate quality x 1	Intrarater SEM ranged 0.0 to 0.76; SRD ranged 1.19 to 2.11 (subgroups age and GMFCS), Interrater SEM ranged 1.31 to 5.19; SRD range 2.57 to 10.2 (subgroups age and GMFCS), inderterminate/doubtful quality							AUC GMFM-88 ranged from 0.826 to 0.758. Sensibility = 0.800 (95% CI = 0.643 to 0.957) and 0.852 (95% CI = 0.757 to 0947). Specificity = 0.725 (95% CI = 0.587 to 0.863) and 0.636 (95% CI = 0.352 to 0921), sufficient/doubtful quality
	1-CP	GMFM-88	Alotaibi et al (2014) The efficacy of GMFM-88 and GMFM-66 to detect changes in gross motor function in children with cerebral palsy (CP): a literature review											GMFM-88 is responsive to change in children with CP following intervention however had moderate ceiling and floor effects and is lengthy to administer. It is also non-linear, sufficient/high
	1-CP	GMFM-88	Mensch (2015)	Ketelaar etal.,1999; Dutch version	sufficient/poor	test-retest sufficient/poor, inter-rater sufficient/poor							sufficient/poor		Poor/Fair/Good/Excellent used for quality rating of individual studies
	1-CP	GMFM-88	Mensch (2015)	Russell etal.,1989		intra-rater sufficient/poor, inter-rater sufficient/poor							sufficient/poor		Poor/Fair/Good/Excellent used for quality rating of individual studies
	1-CP	GMFM-88	Mensch (2015)	Russell etal.,1998		test-retest sufficient/poor, inter-rater sufficient/poor							insufficient/fair and indeterminate/poor		Poor/Fair/Good/Excellent used for quality rating of individual studies
	1-CP	GMFM-88	Mensch (2015)	Bjo¨ rnson, Graubert, McLaughlin, Kerfeld,& Clark, 1998		test-retest sufficient/poor									Poor/Fair/Good/Excellent used for quality rating of individual studies
	1-CP	GMFM-88	Mensch (2015)	Vos-Vromans, Ketelaar, & Gorter,2005									insufficient/fair		Poor/Fair/Good/Excellent used for quality rating of individual studies
	1-CP	GMFM-88-CVI	Ferre-Fernandez et al. (2020)	Salavati et al.	sufficient/very good	intra-rater sufficient/I, inter-rater sufficient/I, test-retest sufficient/I	indeterminate/Inadequate								VG=very good, A=adequate, D=doubtful, I=Inadequate COSMIN RoB
1 (DCD)		Developmental Coordination Disorder Questionnaire (DCD-Q)
1 (DCD)		DCD-Q	Van Dokkum (2022) Criterion Validity and Applicability of Motor Screening Instruments in Children Aged 5–6 Years: A Systematic Review	4x studies, children recruited from regular schools ages 5-7y, 4-8y, 60-75months, 4-6y							MABC sensitivity=67%; specificity=54% // MABC sensitivity=29%; specificity=89% // MABC-2 sensitivity=30%; specificity=87% // MABC-2 sensitivity=21%; specificity=93%		Correlation with MABC Total score 4–8 years: r = −0.24 (p = 0.001) AUC 0.59 (MABC), 0.61 (MABC-2), 0.66 (MABC-2) Insufficient/fair-excellent quality
1 (DCD)		Little DCDQ
1 (DCD)		Little DCDQ	Wilson, B. N., Creighton, D., Crawford, S. G., Heath, J. A., Semple, L., Tan, B., & Hansen, S. (2015). Psychometric properties of the Canadian little developmental coordination disorder questionnaire for preschool children. Physical & occupational therapy in pediatrics, 35(2), 116-131.	Wilson, B. N., Creighton, D., Crawford, S. G., Heath, J. A., Semple, L., Tan, B., & Hansen, S. (2015). Psychometric properties of the Canadian little developmental coordination disorder questionnaire for preschool children. Physical & occupational therapy in pediatrics, 35(2), 116-131.	total sample (range 0.93 to 0.93); AR group (range 0.93 to 0.94); TD group (range 0.90 to 0.91).	Test-retest: ICC 0.96 (95% Confidence Interval (CI): 0.82 to 0.98; p < .001).				Construct Validity: Significant group differences were found for total score on the Little DCDQ for full sample (F(1, 351) = 14.28, p < .001, ηp 2 = 0.04), where ηp 2 is the effect size measured by partial η2. Significant group differences were also found for 3-year-old (F(1, 202) = 10.39, p < .001; ηp 2 = 0.06) and 4-year-old children (F(1, 150) = 4.23, p < .05, ηp 2 = 0.02). Concurrent Validity…
	1-rehab	Functional Independence Measure for Children (WeeFIM)
	1-rehab	WeeFIM	Ferre-Fernandez et al (2020) Measures of Motor and Functional Skills for Children with Cerebral Palsy: A systematic Review	1x study of children with CP 9 y 1 mo, SD = 2 y 9 mo	sufficient (α=0.93 in motor subscale and 0.98 in cognitive). Very good quality	inter-rater sufficient (ICC=0.98 motor and 0.93 cognitive. Inadequate quality			CFA CFI=0.94 sufficient/very good quality						VG=very good, A=adequate, D=doubtful, I=Inadequate COSMIN RoB
	1-rehab	WeeFIM	Mensch et al (2015) Instruments for the evaluation of motor abilities for children with severe multiple disabilities: A systematic review of the literature	3x studies of Children with impairments 0-3y, children 1.6-9.5y with ABI,SB, and chromosomal and genetic abnormalities, and children 0.11-6.3y with disability	alpha=0.95, sufficient/good	Inter-rater ICC 0.81-0.95 sufficient/poor quality			Rasch analyses; For the well-fitting motor items, the infit MNSQ statistics ranged from 0.61 to1.16 and outfit MNSQ ranged from 0.19 to1.22, indeterminate/excellent quality	Findings were significant,indicating 3 components which accounted for 68% of the variance in the model sufficient/excellent quality	The total WeeFIM 0-3 score was significant in predicting impairment status: B =-.79 (SE =.01) Sufficient/excellent quality		concurrent validity Correlation between PEDI and WeeFIM r = .53–.96, indeterminate/poor quality	Of total score RCI=2.82, PCI=1.41, ES =0.62, SRM=1.31, p = <.01 indeterminate/excellent quality
	99	Baecke Fassaart Motor Test (BFMT)
	99	BFMT	Van Dokkum (2022) Criterion Validity and Applicability of Motor Screening Instruments in Children Aged 5–6 Years: A Systematic Review	children aged 5 to 6 years, recruited from primary schools during physical education mean age 5.6y SD 0.28							MABC Cut-off 15th percentile of reference population: sensitivity=79%; specificity=78%. MABC Cut off 15th percentile of study population; sensitivity=78%; specificity=81%		Correlation (M-ABC): Total score: r = −0.58 (p < 0.01). Gross motor score: r = −0.63 (p < 0.01). Fine motor score: r = −0.40 (p < 0.01). AUC: Cut-off 15th percentile of reference population: 0.85, Cut-off 15th percentile of study population: 0.87. Indeterminate/good quality
	99	Basic Gross Motor Assessment (BGMA)
	99	BGMA	Slater et al (2010) The clinimetric properties of performance-based gross motor tests used for children with Developmental coordination disorder: a systematic review	1x study population: children aged 7-12 years		Test-retest Sufficient (r=0.97). Interrater Sufficient (r=0.99)		Expert opinion	factor analysis						The BGMA was ranked fourth in terms of psychometric and clinical quality. Although there is only a single small study investigating the psychometric qualities of BGMA, this test requires minimal equipment and set up and administration time.22 Additionally, the raw score is simply converted into an easy-to-understand percentile.13 However, the BGMA study lacked some methodological rigor as ages we…
99		ChAS-P
99		ChAS-P	Gabbard, C., & Tamplain, P. (2021). The Strengths and Limitations of DCD-Related Screening Questionnaires. Current Developmental Disorders Reports, 8(1), 1-5.	Marie-Laure K, Albaret JM, CantellMH. Assessment of the participation of the children with a developmental coordination disorder (DCD): a review of the questionnaires addressed to parents and/or teachers. J Child Adolesc Behav. 2015;3(5):1–6.	⍺=0.94						SE: 50%; SP: 90%. Relationship between MABC and CHASP is significant (r=0.51)
99		ChAS-P	Gabbard, C., & Tamplain, P. (2021). The Strengths and Limitations of DCD-Related Screening Questionnaires. Current Developmental Disorders Reports, 8(1), 1-5.	Rosenblum, S. (2006). The development and standardization of the children activity scales (ChAS‐P/T) for the early identification of children with developmental coordination disorders. Child: care, health and development, 32(6), 619-632	⍺=0.94			Content validity: Expert review with 6 Paediatric Ots. Agreement for 27/30 items; Discussion with 2 additional experts resulted in 27 final items. Face Validity from 6 parents Determined clearly worded		CHAS-P Discriminates between children with and w/o DCD: overall significant Wilks’ lambda (Λ = 0.60, n = 60, P < 0.0001). Concurrent validity: Significant correlations were found between the M-ABC final scores and the total scores of both the ChAS-P (r = 0.51, P < 0.0001)	CHASP & MABC Sensitivity:50%; Specificity:90%
99		ChAS-T
99		ChAS-T	Gabbard, C., & Tamplain, P. (2021). The Strengths and Limitations of DCD-Related Screening Questionnaires. Current Developmental Disorders Reports, 8(1), 1-5.	Marie-Laure K, Albaret JM, CantellMH. Assessment of the participation of the children with a developmental coordination disorder (DCD): a review of the questionnaires addressed to parents and/or teachers. J Child Adolesc Behav. 2015;3(5):1–6.	⍺=0.94						Sample of 355 teachers of 4-8 year olds, SE: 67%; SP: 93%. Relationship between MABC and CHAST is strong (r=0.75)
99		ChAS-T	Gabbard, C., & Tamplain, P. (2021). The Strengths and Limitations of DCD-Related Screening Questionnaires. Current Developmental Disorders Reports, 8(1), 1-5.	Rosenblum, S. (2006). The development and standardization of the children activity scales (ChAS‐P/T) for the early identification of children with developmental coordination disorders. Child: care, health and development, 32(6), 619-632	⍺=0.96			Content validity: Expert review with 6 Paediatric Ots. Agreement for 27/30 items; Discussion with 2 additional experts resulted in 27 final items. Face Validity from 3 teachers: Determined clearly worded, and gave accurate portrayal of everday performance		CHAS-P Discriminates between children with and w/o DCD: overall significant Wilks’ lambda (Λ = 0.60, n = 60, P < 0.0001). Concurrent validity: Significant correlations were found between the M-ABC final scores and the ChAS-T (r = 0.75, P < 0.0001).	CHAST & MABC SE: 67%; SP: 93%
	99	Combined assessment of motor performance and behaviour (CAMPB)
	99	CAMPB	De Roubaix et al (2020) Standardized motor assessments before the age of five prediting school-aged motor outcome including DCD: a systematic review	Summary of 1x study population: NICU infants with incoordination at 3y with motor outcomes at 5 - 12 years							CAMPB at 3y: Probable DCD at 6y (<15pc on Test of motor impairment) Se=80%(66-91), Sp=44% (35-53) RR=2.5, Definite DCD at 6y (<5pc on test of motor impairment) Se=90(73-98), Sp=43 (35-52) some minor evidence that the CAMPB at 3 y [53], the GMDS locomotor scale at 3 y [46], and the PDMS at 3 y [46] may have some predictive value for (probable) DCD Methodological quality (fair)				The included data of one study may suggest some evidence for the predictive value of CAMPB (Appendix B - Table 4). Neonatal Intensive Care Unit children with incoordination at 3y seemed to be three to five times more likely to develop DCD at 6.5 y [57]. DCD was defined as a score below the 15th percentile on the Test of Motor Impairment and a developmental delay in the area of Activities of daily…
	99	Do-Eat
	99	Do-Eat	Bieber, E., Smits-Engelsman, B. C., Sgandurra, G., Cioni, G., Feys, H., Guzzetta, A., & Klingels, K. (2016). Manual function outcome measures in children with developmental coordination disorder (DCD): Systematic review. Research in Developmental Disabilities, 55, 114-131.	Josman, N., Goffer, A., & Rosenblum, S. (2002). Development and standardization of a Do-Eat activity of daily living performance test for children. American Journal of Occupational Therapy, 64.	⍺=0.90-0.93	Excellent inter-rater reliability (Rs = 0.92)				sufficient evidence for construct and concurrent validity (sensory motor skills portion of Do-Eat with MABC r = 0.86, general Do-Eat with CHASP/T r + 0.63 - 0.75)
	99	FSM
	99	FSM	Bieber, E., Smits-Engelsman, B. C., Sgandurra, G., Cioni, G., Feys, H., Guzzetta, A., & Klingels, K. (2016). Manual function outcome measures in children with developmental coordination disorder (DCD): Systematic review. Research in Developmental Disabilities, 55, 114-131.	Smits-Engelsman, B. C. M., Verhoef-Aertssen, W. F. M. (2012). Functional strength measurement-FSM. In Handleiding Testafname Functionele Spierkracht Meetschaal (FSM).	⍺=0.74	Good to Excellent (ICC of 0.76 to 0.92)	SEM= 6.64 - 6.89			Sufficient to Good (r=type of correlation not specified; r 0.54 to r 0.74)
	99	Motor Observation Questionnaire for Teachers, Finnish version (MOQ-T-FI)
	99	MOQ-T-FI	Van Dokkum (2022) Criterion Validity and Applicability of Motor Screening Instruments in Children Aged 5–6 Years: A Systematic Review	1x study Finland, recruited from regular pre-and elementary schools age 6-12y and 6-19y subsamples							MABC-2 se 86%; sp 50%		Correlation (M-ABC-2): Total score: r = 0.37 (p < 0.001). AUC: Not reported. Insufficient/fair quality
	99	MOQ-T	Gabbard, C., & Tamplain, P. (2021). The Strengths and Limitations of DCD-Related Screening Questionnaires. Current Developmental Disorders Reports, 8(1), 1-5.	Schoemaker, M. M., Flapper, B. C., Reinders-Messelink, H. A., & de Kloet, A. (2008). Validity of the motor observation questionnaire for teachers as a screening instrument for children at risk for developmental coordination disorder. Human Movement Science, 27(2), 190-199.	⍺=0.88–0.89					Discriminant Validity: Satisfactory- teacher ratings differ and therefore inconclusive if it can discriminate. Concurrent Validity: Significant correlations between MOQ-T and MABC (.57)	Total scores above 35: SE 80%; SP 62%. = 62% of the children without motor problems according to their M-ABC scores were accurately classified by the MOQ-T (72% for the younger age group and 52% for the older age group
	99	Motor Test for Children Aged 4–6 years (MOT4–6)
	99	MOT4-6	Van Dokkum (2022) Criterion Validity and Applicability of Motor Screening Instruments in Children Aged 5–6 Years: A Systematic Review	1x study of children from regular schools mean age 5y6m SD 3m							sens 87%; spec 90% compared to MABC <15th percentile (cross-tabulation available in Table 3 in the primary article)		Correlation (M-ABC): Total score: r = −0.68 (p < 0.01). Gross motor score: r = −0.54 (p < 0.01). Fine motor score: r = −0.29 (p < 0.05. AUC: Not reported. Insufficient/fair quality		MABC-2 ≤15th, MOT4-6 ≤16th percentile
	99	McCarron Assessment of Neuromuscular Development (MAND)
	99	MAND	Griffiths et al 2018 Psychometric properties of gross motor assessment tools for children: systematic review.	summary of 2 studies from the Griffiths systematic review on psychometric properties of GM tools for 2-12 year olds population: 7 - 17 years ages, 1x Australian, 1x USA				Based on neuropsychological theory.Several rounds of revision/trials of tasks during development. Methodological qualtiy (fair)	Factor analysis. Scores increase with age, and discriminate between typically developing children and those with head trauma or neurological dysfunction as well as gender. Methodological qualtiy (poor - excellent)	Scores increase with age, and discriminate between typically developing children and those with head trauma or neurological dysfunction as well as gender.		1x study completed on Australian children	Gross motor subscore: low-to-moderate correlation with manual dexterity ( -0.46 to 0.35), reaction time ( -0.31 to -0.58), intelligence measures (WISC-R, Metropolitan Achievement Test) (0.30 to 0.39) and visual motor test (-0.33 to 0.39). Methodological qualtiy (poor)		studies included are outside the age range of this report
	99	MAND	Slater et al (2010) The clinimetric properties of performance-based gross motor tests used for children with Developmental coordination disorder: a systematic review	3x studies population: children 4-10 years							demonstrates adequate sensitivity in identifying MI in children aged 4-5 years.		moderate to excellent concurrent validity (>0.5) with other similar motor measures in studies with DCD and and MI. gross motor components, the MAND only correlated to a fair degree (r =0.50) with specific motor tests.		achieved lowest ranking, lack of reliability in children, unusual test items, long training time, difficulty with score interpretation. Studies were mostly TD children aged 7years.
	99	MAND	Van Dokkum (2022) Criterion Validity and Applicability of Motor Screening Instruments in Children Aged 5–6 Years: A Systematic Review	1x study Australia, children aged 4-6 years recruited from regular schools/kindergartens							the MAND’s sensitivity indicated that it was consistent inclassifying 72% of children found to have motorimpairment by the MABC. Thespecificity of the MAND was foundto be higher than its sensitivity, where 80% of childrenidentified as not having motor impairment by the MABC were clas-sified as having no motor impairment by the MAND. The positivepredictive value suggested that 63% of children iden…	this study is in Australian children	Correlation (M-ABC): r = −0.59 (p < 0.001) AUC: Not reported, indeterminate/fair quality		M-ABC ≤ 15th percentile, MAND NDI ≤ 85.
	99	MAND	Lee, E. J., & Zwicker, J. G. (2021). Early identification of children with/at risk of developmental coordination disorder: a scoping review. Developmental Medicine & Child Neurology, 63(6), 649-658.	Brantner, S., Piek, J. P., & Smith, L. M. (2009). Evaluation of the validity of the MAND in assessing motor impairment in young children. Rehabilitation psychology, 54(4), 413.						insufficient evidence: MAND significantly differs from the MABC - chi-square statistic (X^2 = 29.662, p < .001)		Yes - has been validated with an Australian population.
	99	Neurodevelopmental physiotherapy
	99	Neurodevelopmental physiotherapy	Lee, E. J., & Zwicker, J. G. (2021). Early identification of children with/at risk of developmental coordination disorder: a scoping review. Developmental Medicine & Child Neurology, 63(6), 649-658.	Rodger S, Watter P, Marinac J, Woodyatt G, Ziviani J, Ozanne A. Assessment of children with developmen- tal coordination disorder (DCD): motor, functional, self-efficacy and communication abilities. NZ J Physio- ther 2007; 35: 100–9.								Yes - has been validated with an Australian population.
	99	Parental Questionnaire (PQ)
	99	PQ	Van Dokkum (2022) Criterion Validity and Applicability of Motor Screening Instruments in Children Aged 5–6 Years: A Systematic Review	1x study Danish national birth cohort mean age 5y2m							MABC se 40%; sp 88%		AUC 0.61 MABC, insufficient/fair quality
	99	Zurich Neuromotor Assesment (ZNA)
	99	Zurich Neuromotor Assesment (ZNA)	Slater et al (2010) The clinimetric properties of performance-based gross motor tests used for children with Developmental coordination disorder: a systematic review	4x strudies population: children aged 6-12 years		Test re-test Insufficient (r=0.65). Interrater moderate to excellent (no statistical information)									ZNA is currently lacking in psychometric rigor.Investigations into its reliability involved a small sample size of typical children and some items showed questionable correlations on interrater and test-retest reliability. ZNA also scored lower on its tester centeredness due to difficulties with scoring accessory movements and the extended training required
	99	Zurich Neuromotor Assessment	Lee, E. J., & Zwicker, J. G. (2021). Early identification of children with/at risk of developmental coordination disorder: a scoping review. Developmental Medicine & Child Neurology, 63(6), 649-658.	Kakebeeke, T. H., Caflisch, J., Chaouch, A., Rousson, V., Largo, R. H., & Jenni, O. G. (2013). Neuromotor development in children. Part 3: motor performance in 3‐to 5‐year‐olds. Developmental Medicine & Child Neurology, 55(3), 248-256.		Fair to Good (Test-retest Kw=0.35–0.84, Intr-aobserver Kw= 0.56-1.00, and Inter-observer Kw= 0.42-0.99)

## Sheet: T6. Motor -Clin Utility
Screening tool rank	Assessment tool rank	Assessment tool	Domains tested	Age range	Screening/Standardised assessment	Diagnostic criteria	Primary purpose	Secondary purpose	Type of test	Who can administer	Test procedure	Training	Equipment/manual cost	Time to administer/score (min)	Telehealth applicable	Aboriginal and/or Torres Strait Islander	Parents/Families	Information source/year	Additional Comment
1 (0-18m)		Alberta Infant Motor Scale (AIMS)	Gross motor	0 - 18 months	Standardised assessment	Gross motor delay: 4 month <10th centile, >4month <5th centile	Discriminative	Predictive, evaluative	Normative	Paediatric health professionals eg OT, PT,doctor	Observation of infant in prone, supine, sitting, standing. Easy administration together with its observational nature and strong psychometric properties of the tool mean it is preferrable at this age compared to standardised assessments.	Formal training not required	Comprehensive manual ($130 AUD) and score sheets (50, $70 AUD), no equipment required, https://www.elsevierhealth.com.au/alberta-infant-motor-scale-score-sheets-aims-9780323798426.html or https://www.thetherapystore.com.au/product/alberta-infant-motor-scale/ Purchase: $169 Aus manual, Pkt of 50 scoresheets $64.95 as at 6/12/2022	10 - 30.	Yes - potential as observation	Not been validated for Aboriginal and Torres Strait Islander infants in Australia		Spittle et al (2008) A systematic review of the clinimetric properties of neuromotor assessments for preterm infants during the first year of life	Easy administration together with its observational nature and strong psychometric properties indicates it is preferrable at this age compared to standardised assessments.
	1 (0 - 3y)	PDMS-2	Gross motor, fine motor	Birth - 5 years 11m	Standardised assessment	Raw scores converted to percentile, age equivalent and standardised scores*	Discriminative, evaluative	Predictive	Normative	Paediatric health professionals e.g. PT, OT. PR teachers, early intervention specialists.	Standardised procedure	Formal training not required.	Comprehensive manual/kit ($960) includes some but not all equipment required. Pearson qual level B. Purchase: $960 Kit Test forms $71 https://www.pearsonclinical.com.au/	45 - 60 (10-30 min fine motor only)	No	Not been validated for Aboriginal and Torres Strait Islander infants in Australia		Griffiths et al 2018 Psychometric properties of gross motor assessment tools for children: systematic review.
	1 (3-5y)	MABC-2	Gross motor, fine motor	3 - 16 years	Standardised assessment	Traffic light system: green = normal, amber = 'at risk', red = definite motor impairment (<15%). Significant motor impairment: ≤5th centile; high risk for motor problem: 15th-5th centile; no motor problems: >15th centile.	Discriminative.	Evaluative, Intervention planning, research tool	Normative	Research psychologists, OT, PT, Paediatricians	Therapist administers items in standardised order, some flexibility allowed	Formal training not required.	Comprehensive manual/kit ($2106) Test kit provides most equipment. Purchase: Comprehensive manual/kit ($2106) Pack of 25 scoreforms $210 from https://www.pearsonclinical.com.au/	20 -40	Ye - in older ages	Not been validated for Aboriginal and Torres Strait Islander infants in Australia		Griffiths et al 2018 , Lee & Zwicker, 2021
	1 (3-5y)	MABC-Checklist	Movement in static/predictable environment, movement in a dynamic/unpredictable context, non-motor factors that may affect movement	5 years - 12 years	Standardised assessment	motor problem: ≤5th centile; risk for motor problem: 15th-5th centile; no motor problems: >15th centile	Discriminative	Evaluative, research tool	Normative	Therapists, teachers, parents	Used to supplement MABC-2	Level B Qualification (A master's degree in special education or social work, a bachelor’s and master’s degree in speech language therapyand other related fields of study. OR Certification, membership, or full registration with a professional organisation OR Successful completion of Pearson’s User Level B Accreditation Course)	Manual, record forms, booklets, answer sheets (from $210)	10				Gabbard 2021
	2 (3-5y)	TGMD-2 and 3	Gross motor	3 - 10 years	Standardised assessment	Raw scores converted to statndard score, GMQ and percentile rank*	Discriminative, evaluative	Outcome measure, research tool, intervention planning	Normative	Teachers, health professionals eg OT, PT, doctor	Standardised procedure	Formal training not required.	Kit includes manual and record form ($323 AUD), equipment not included	15 - 20	Yes - in older ages	Not been validated for Aboriginal and Torres Strait Islander infants in Australia		Griffiths et al 2018 Psychometric properties of gross motor assessment tools for children: systematic review.
	3 (3 - 5y)	BOT-2	Gross motor, fine motor	4 - 21 years	Standardised assessment	Raw score converted to scaled score and standard score *recommended to use clinical reasoning. 20-30: well-below abg; 30-40: below avg; 40-60: avg; 60-70: above avg; 70-90 well-above avg	Discriminative, evaluative	Research tool	Normative	Paediatric health professionals, teachers, early childhood specialists	Administered in standardised order	Formal training not required.	Comprehensive manual/kit ($600) Test kit provides most equipment	15- 60	No	Has been used in studies involving Aboriginal and Torres Strait Islander infants, but not specifically validated, cohort was children aged 10 - 14 years (focus on FASD; Lucas et al., 2013). A small study (n=18) found the BOT-2 Short Form to be a reliable tool for assessing motor delays in Aboriginal and Torres Strait Islander children aged 7-9 years living in remote communities Lucas et al, 2013 …		Griffiths et al 2018 , Lee & Zwicker, 2021
	1 (CP)	GMFM - 66 and 88	Gross motor function in children with cerebral palsy 5 sections: lying and rolling, sitting, crawling and kneeling, standing and walking, running and jumping	5m - 16 years	Standardised assessment		Evaluative		Criterion	physiotherapists familiar with assessing motor skills and working with children with cerebral palsy	items are assessed in order, basal and ceiling is gained	Formal training not required	Manual available online ($180 AUD), equipment required outlined in manual. ….AB:Purchase CanChild, https://canchild.ca/en/resources/44-gross-motor-function-measure-gmfm	40-60mins				https://canchild.ca/en/resources/322-gmfm
1 (DCD)		DCDQ	DCDQ	5 - 15 years	Screening	Age specific scores are provided to give an indication of "suspect for DCD" or "probably not DCD"	Discriminative		Normative	Parent questionnaire	parents complete 15 item questionnaire	n/a	Free	10 to 15	Yes
1 (DCD)		Little DCDQ	Gross motor, fine motor	3 years - 4 years	Screening	rDCD: <15th centile; TD: 5th centile	Discriminative	Evaluative, research tool	Norm	Parent questionnaire	Collect parent name and phone number; complete in non-distracting environment	n/a	50	10 to 15	Yes	-	-	Wilson 2014; Gabbard 2021
	1 (rehab)	Wee-FIM	Measures functional performance in 3 domains: self-care, mobility and cognition	6 months to 7 years	Standardised assessment		Evaluative			Discipline free. Assessors need to attend training and pass online exame to become credentialed	observation, interview or both.	The Australasian Rehabilitation Outcomes Centre (AROC) has the license for WeeFIM	cannot find $ https://www.icare.nsw.gov.au/practitioners-and-providers/training-and-workshops	<20mins
	99	BGMA	Gross motor	5.5-12.5 years		Raw score converted to percentile or normative score			Norm			not stated	equipment provided with kit/manual ??	not stated				Slater et al (2010) The clinimetric properties of performance-based gross motor tests used for children with Developmental coordination disorder: a systematic review
	99	ChAS-P	27 items: ADL skills, fine motor and gross motor performance, organisation in time and space	4 years - 8 years	Screening	Suspected of having DCD: mean score 1 to 3.82; no DCD: ≤3.83	Discriminative	predictive, evaluative, research tool	Norm	Parents		n/a		5 to 10				Gabbard 2021
	99	ChAS-T	21 items: ADL skills, fine motor and gross motor performance, organisation in time and space	4 years - 8 years	Screening	Suspected of having DCD: mean score 1 to 3.42; no DCD: ≤3.43	Discriminative	predictive, evaluative, research tool	Norm	Teachers		n/a		5 to 10				Gabbard 2021
	99	Do-Eat	ADLs/ ecological test - performance, sensory motor skills, executive functions	5years - 6.5 years	Standardised assessment	test scores ranging from 1 "unsatisfactory" to 5 "very good performance"	Discriminative	Predictive, evaluative, research tool	Norm	Teachers, therapists, clinicians, researchers	Administered by a listed professional	Requires traiing, but not specified	~$ 400 for the full kit	25-30 mins				Beiber 2016
	99	FSM	Upper and lower limb strength	4years - 10 years	Standardised assessment	motor problem: ≤5th centile; risk for motor problem: 15th-5th centile; no motor problems: >15th centile	Discriminative	Predictive, evaluative, research tool	Norm	Parents, teachers, clinicians	-	workshops and training seminars	~ $ 500 (including products and training)	~30 mins	-	-	-	Beiber 2016
	99	McCarron Assessment of Neuromuscular Development (MAND)	10 items across gross motor, fine motor	3 - 25 years	Standardised screening	NDI 70-85=mild, 55-69=moderate, <55=severe scores converted to scaled scores and neuromuscular index (complicated scoring and interpretation)	Discrminative,	Evaluative, Research tool	Norm	Paediatric health professionals eg education, neurology, OT, PT, psychology	Therapist administers items in standardised order	Formal training not required.	Many and test kit ($$), includes equipment	15 - 20. (complicated scoring and interpretation)				Griffiths et al 2018 , Lee & Zwicker, 2021
	99	MOQ-T	Fine motor, gross motor	5 years - 11 years	Screening	DCD ≤15th centile	Discriminative	Predictive, evaluative, research tool	Norm	Teachers								Gabbard 2022
	99	Neuro-Developmental Physiotherapy Assessment	Sensory-motor function, postural contorl, balance, fine and gross motor function, and motor planning	4years - 8 years	Screening	4 point scale - "normal" -1 ,"mild dysfunction" -2, "moderate dysfunction" -3, and "severe dysfunction"-4	Discriminative	Predictive, evaluative, research tool	Norm	Therapists, clinicians - mostly used by physiotherapists		n/a			no			Lee & Zwicker, 2021
	99	Zurich Neuromotor Assesment (ZNA)	15 items on gross and fine motor and ADL tasks	5 - 18 years	Standardised assessment	Conversion of scores via computer program, raw scores coverted to z-score and percentile. Score from 0-3 assesses motor quality.	Discriminative	Predictive, evaluative, research tool	Norm	Therapists, clinicians, researchers			equipment provided with kit/manual ??	~20				Slater et al (2010) . Lee & Zwicker, 2021.
	99	CAMPB	Gross motor

## Sheet: T7. Cognition-Psychometrics
Screening tool rank	Assessment tool rank	Assessment tool	Systematic review	Study	Internal consistency	Reliabilty	Measurement error	Content validity	Structural validity	Hypothesis testing/ construct validity	Predictive validity	Coss-cultural validity	Criterion validity	Responsivness	Notes
	1	WPPSI-III
	1	WPPSI-III	Yin-Foo (2013)					Strong (one excellent study), Literature review Expert and user review of WAIS-III Pilot and national try-out studies including extensive item and subtest analysis Standardization studies	-	-	Limited (1 fair study, 2 poor studies), No difference between attending special school and mainstream school, No difference in VIQ or PIQ between children who could read Hiragana scripts at 2–3y and those who could read at 4–8y of age on combined WPPSI and WISC-R scores, Children with normal to borderline IQ are more likely to receive botulinum neurotoxin treatment than children with intellectual…	-	Limited (one poor study), 20 children with spastic diplegia aged 3 and 6y. t-test between WPPSI at 6y and Griffiths at 3y (p=0.4)	Limited (one poor study), Increase in VIQ after attending elementary school (p<0.0001); no change in PIQ (combined WPPSI and WISC scores)
	1	WPPSI-III	Hjorth (2019)	Lichtenberger (2005)	Internal consistency 0.75 to 0.96	Testretest reliability 0.86 to 0.92				Correlation to BSID-II and DAS above 0.80					prenatal exposure to psychotropics and analgesics
	2	Stanford Binet Intelligence Scale
	2	SB-5	Yin-Foo (2013)					Strong (one excellent study), Literature review Expert and user review of SB-4. Pilot tests including extensive item and subtest analysis. Studies with ‘Tryout Edition’. Standardization studies	-	-	Limited (one poor study), Children with CP show no change in FSIQ between 3 and 4y of age (p>0.05)	-		-
	2	Stanford Binet Intelligence Scale	Hjorth (2019)		Internal consistency 0.84 to 0.98.	Test-retest reliability 0.76 to 0.95				Validity: Correlation to WPPSI-R 0.83
	2	Stanford-Binet Intelligence Scale	Engelmann (2012)*	Roid (2011)		IRR=0.74-0.97			"yes"				Limited (two poor studies), 23 children with CP aged 3 and 4y. Merrill–Palmer scales at pre (r=0.89, p<0.01) and post tests (r=0.83, p<0.01). 20 children with CP aged 2y 4mo to 5y 8mo PPVT (r=0.82, p<0.01), Modified SB (r=0.83, p<0.01)
	2	Stanford-Binet Intelligence Scale		DiStefano 2006	review of test				CFA etc.	concurrent validity with tests (lots detail see paper)
	3	Differential Ability scales (DAS-II)	Differential Abilities Scale
	3	Differential Ability scales (DAS-II)	Hjorth (2019)	Schechter 2017, Johnson 2016		Test-rest reliability range from 0.51 to 0.92 with most items in the 0.70 to 0.80 range. Interrater reliability 0.95 to 0.99				Moderate to high correlation with WISC-IV and WPPSI-III. Medium to low correlation with BSID-III that measures different abilities					Infant (<2y)prenatal exposure to anti-depressants. No psychometric properties given
	3	Differential Ability scales (DAS-II)	-	Farmer 2016						MSEL correlated with DAS-II r=0.9
	3	Differential Ability scales (DAS-II)		Marshall 2011	review of test
	4	NEPSY-II
	4	NEPSY-II	Hjorth (2019)	Saklofske (2013)		Test-retest reliability range 0.50 to 0.86									Preschool (2-5y) prenatal exposure to analgesics
	4	NEPSY-II		Korkman (2007)	review of test
	5	Clinical Adaptive Test/Clinical linguistic and Auditory scale (CAT-CLAMS)
	5	CAT/CLAMS	Morgan et al (2018)	Wachtell, Shapiro, Palmer, Allen and Capute (1994)				-	-	-	Comparison to BSID at 6 months r = 0.75, at 12 months r -= 0.77	-	Fair - Concurrent with BSID = 0.7 Pearson	-	Cognitive abilities in infants with developmental delay
	5	Leiter International Performance Scale- Revised
	5	Leiter-R	Yin-Foo (2013)	Roid and Miller (1997); Majnemer, Shevell, Law, Poulin and Rosenbaum (2010); Majnemer et al (2010), Brossard-Racine et al (2010);				Strong (one excellent study)	-	-	Moderate (four fair studies), Higher FSIQ correlated with total mastery motivation and persistence in social (r=0.28, p=0.049) and object-oriented (r=0.53, p<0.001) tasks; higher FSIQ predicted mastery pleasure (p=0.001), Children with higher FSIQ more often prefer physical activities, Children with FSIQ > 70 had more prosocial behaviours than children with FSIQ <70 (p<0.001), FSIQ correlated wit…	-		-
	10	Infant Psychological Development Scale (IPDS)
	10	Infant Psychological Development Scale (IPDS)	Morgan et al (2018)	Cioni, Paolicelli, Sordi, and Vinter (1993)				-	-	-	At 18 months = 0.21 - 0.61	-	-	-	Used to identify developmental delay, not specifically a cognitive assessment
	9	Fagan Test of Infant Intelligence
	9	Fagan Test of Infant Intelligence	Morgan et al (2018)	Guzzetta et al (2006)				-	-	-	Comparison to GMDS at 2 years: At 69 weeks p = NS, specificity = 0.53, At 79 weeks p = 0.02, sensitivity = 1.0, specificity = 0.68, At 92 weeks p = 0.05, sensitivity - 0.5, specificity = 0.87	-	-	-
	10	Columbia mental maturity scale (CMMS-3)
	10	CMMS-3	Yin-Foo (2013)	Coop, Eckel and Stuck, 1975; Nicholson, 1970				Limited (one fair study)	-	-	Limited (one poor study). Correlated with Achievement Rating Scale (r=0.744, p<0.001), which accounted for 55% of the variance (0)	-	Moderate (two fair studies). 46 children with CP aged 4–7y PTI (r=0.88, p<0.001), 38 children with CP aged 7y 2mo to 15y 9mo, PPVT (r=0.65, p<0.01), RCPM (r=0.74, p<0.01)	-
	99	Mayes Motor-Free Compilation
	99	Mayes Motor-Free Compilation	Morgan et al (2018)	Pelco and Sarpolis (1999)				-	-	-	-	-	Concurrent validity with BSID-II r = 0.97 pearson	-
	99	Dynamic Occupational Therapy Cognitive Assessment for Children (DOTCA-Ch)
	99	Dynamic Occupational Therapy Cognitive Assessment for Children (DOTCA-Ch)	Chevignard et al (2012)		-	Inter-rater reliability = Kappa 0.113–1; Percentage agreement 45–100%, Test-retest reliability = Kappa 0.125–1.0; percentage agreement 14–100%	-	-	-	-	-	-	-	-

## Sheet: T8. Cognition-Clin Utility
Screening tool rank	Assessment tool rank	Assessment tool	Domains tested	Age range	Screening/standardised assessment	Diagnostic criteria	Primary purpose	Secondary purpose	Type of test	Who can administer	Test procedure	Training	Equipment/manual cost	Time to administer/score (min)	Telehealth applicable	Aboriginal and/or Torres Strait Islander	Parents/Families	Information source/year
	1	WPPSI-III	Intelligence, cognitive development	2:6–7:3	Standardised Assessment standardised for 1700 children (Hjorth 2019)		Discriminative		Normative	Graduates in a field related to the area of test usage and specific training required	Face to face with child	No formal training required.	WPPSI-IV. User: Pearson level C. Purchase: Kit $2646. Q-global online or pkt of 25 Aus $121. https://www.pearsonclinical.com.au/ Training pre-recorded online free through Pearson.	Core subtests: Ages 2:6–3:11, 30–45 minutes; Ages 4:0–7:3, 45–60 minutes	No
	2	SB-5	Intelligence	2 to 85+ years for SB-5, 2-0 to 5-11 years for full battery; 6-0 to 7-3 years for abbreviated battery for Early SB-5	Standardised assessment		Discriminative		Normative	Graduates in a field related to the area of test usage and specific training required	Face to face with child	No formal training required	$2031 ful kit. Available from Pro-Ed Australia	50 minutes
	3	NEPSY-II	Executive functioning/attention, language, memory, sensorimotor, social perception, visuospatial processing	3-16yrs	Standardised assessment	Scaled scores, process scores	Discriminative		Normative	Graduates in a field related to the area of test usage and specific training required	Face to face with child	No formal training required	$312 for kit. Available from Pearson. Record forms $155 (pack of 25). Response booklet $122 (pack of 25).		Yes - with guidance online from Pearson
	4	DAS-II	General cognitive abilities	2y6m - 17y 11m	Standardised assessment		Discriminative		Normative	Graduates in a field related to the area of test usage and specific training required	Face to face with child	No formal training required	$1525 full kit. Available from Pearson	45-60 minutes
	5	Leiter International Performance Scale- Revised (Leiter-R)	Cognitive, attentional, and neuropsychological abilities	3 to 75+ years	Standardised assessement		Discriminative		Normative	Graduates in a field related to the area of test usage and specific training required	Face to face with child	No formal training required	$1295 full kit. Available from WPS.	20-45 minutes
6		Clinical Adaptive Test/Clinical linguistic and Auditory scale (CAT-CLAMS). CAPUTE Scales	Global cogntive, lanugage	1–36 months	Screening tool		Discriminative		Normative	Health professional	Parent interview and face to face	No formal training required	US $ 395 available from Brookes Publishing	6-20 minutes.

## Sheet: T9. Communication-Psychometrics
Screening tool rank	Assessment tool rank	Assessment tool	Study (Systematic Review)	Internal consistency	Reliabilty	Measurement error	Content validity	Structural validity	Hypothesis testing/ construct validity	Predictive validity	Cross-cultural validity	Australian population validity	Criterion validity	responsivness	Notes	Screening tool Rank	Assessment Rank
	99	Assessment of Comprehension and Expression 6-11
	99	Assessment of Comprehension and Expression 6-11	Denman (2017) cited in Sansavini (2021)						Postive result (moderate evidence)	-		-
	99	Assessment of Literacy and Language															5
	99	Assessment of Literacy and Language	Denman (2017) cited in Sansavini (2021)				Postive result (strong evidence)		Postive result (strong evidence)	Se=0.54, Sp=0.98 for LD (-2SD); Se=0.86, Sp=0.96 for at risk (-1.5SD)#		-
	99	Behavioural Sample (no reference)															99
	99	Behavioural Sample (no reference)	So (2022)							Fair. β: se=0.84, sp=0.85 (screening at 12-24 mths) compared to Mullen Scales, PLS-3 and others FU 18 mths post		-
	1 (language E&R)	Clinical Evaluation of Langauge Fundamentals: Preschool 2nd edition
	1 (language E&R)	Clinical Evaluation of Langauge Fundamentals: Preschool 2nd edition	Denman (2017) cited in Sansavini (2021)				Postive result (moderate evidence)		Postive result (strong evidence)	Sensitivity=0.42, Specificity=0.99 for LD (-2SD); Sensitivity=0.64, Specificity=0.93 for at risk (-1.25SD)#		-			It has strong content and construct validity (based on moderate to strong evidence), with psychometrics across all other domains available but of unknown strength due to limited evidence.
	1 (language E&R)	Clinical Evaluation of Language Fundamentals: Australian and New Zealand 5th edition															1
	1 (language E&R)	Clinical Evaluation of Language Fundamentals: Australian and New Zealand 5th edition	Denman (2017) cited in Sansavini (2021)		Postive result (moderate evidence)		Postive result (moderate evidence)		Postive result (strong evidence)	Se=0.57, Sp=1.0 for LD (-2SD); Se=0.85, Sp=0.99 for at risk (-1.5SD)#	Yes - Australian population validity				It has strong content and construct validity (based on moderate to strong evidence), with psychometrics across all other domains available but of unknown strength due to limited evidence.		1
1		Communication and Symbolic Behavior Scales (Infant-Toddler)															1
1		Communication and Symbolic Behavior Scales (Infant-Toddler)	Wallace (2015) cited in Sansavini (2021)	-	-	-	-	-	-	Fairβ Se=0.89, sp=0.74 (screening at 12-17m) compared to CSBS behavior sample."At 12-17 months, the CSBS screener has fair predictive validity (Sen=0.81, Spe=0.79) with language evaluation on the Preschool Language Scales (3rd edition) or MSEL at 2-3 years (Wallace 2015, cited in Sansavini 2021)"							1
1		Communication and Symbolic Behavior Scales (Infant-Toddler)	Salgado-Cacho et al (2021)							In general population (n=5385) sensitivity 0.93, specificity 0.89. At 12 to 24 months PPV +0.70, NPV +0.87
	99	Complexity of Utterances
	99	Complexity of utterances	Hjorth (2019)	Hadal (2016b)						Validation study showed that children categorised by their mothers as having no language delay achieved a higher score on the communication domain ofthe Vineland
	99	Comprehensive Assessment of Spoken Language															99
	99	Comprehensive Assessment of Spoken Language	Denman (2017) cited in Sansavini (2021)						Postive result (moderate evidence)	-							99
	1	Diagnostic Evaluation of Articulation and Phonology (DEAP)
	1	Diagnostic Evaluation of Articulation and Phonology (DEAP)	Victorian Early Years, McCleod (2015)	Psychometrics only in the manual	Phonology subtest: Intra-rater M=93.2%; Inter-rater M=92.6%
		Dynamic Evaluation Motor Speech Skills
	1	Dynamic Evaluation Motor Speech Skills	Gubiani (2015), Strand (2013)		Test retest: 89% ICC=0.82; Intra-rater=89% ICC=0.92; Inter-rater: 91%, ICC=0.98		Validity: Yes			Se=0.9, Sp=0.7 for total DEMSS score, reference test Childhood Apraxia of Speech
	99	Diagnostic Evaluation of Language Variance
	99	Diagnostic Evaluation of Language Variance	Denman (2017) cited in Sansavini (2021)						Limited evidence	Se=0.36, Sp=1.0 for LD (-2SD); Se=0.69, Sp=0.99 for at risk (-1.5SD)#
	99	Early Screening Profiles (Frisk et al)
	99	Early Screening Profiles (Frisk et al) (not just communication)	So (2022)							Fairβ Se=0.86, sp=0.81 (screening at 4.5 years) compared to PLS at 5 years							5
99		Fluharty Preschool Language Screening Test
99		Fluharty Preschool Language Screening Test	Law (1998), Wallace (2015) cited in Sansavini (2021)	-	-	-	-	-	-	Se=0.17-0.74; Sp=0.80-0.97 (5 studies, reference test TOLD, TACL, CELI, SICD)
99		General Language Screen (and previous version 'Parent Language Checklist')
99		General Language Screen (and previous version 'Parent Language Checklist')	Wallace (2015) cited in Sansavini (2021)	-	-	-	-	-	-	Fair-goodβ Se=0.67-0.87, sp=0.45-0.81 (screening at 36 mths) reference test DPII, EAT, RDLS, BPVS, RAPT
99		Grammatical Additionally, Phonology Screening															2?
99		Grammatical Additionally, Phonology Screening	Shahmahmood cited in Sansavini (2021)	-	-	-	-	-	-	se >0.9, sp >0.93 (-1SD) reference test 'SP judgment'
99		Hackney Early Language Screening Test															2?
99		Hackney Early Language Screening Test	So (2022)	-	-	-	-	-	-	Se=0.94, Sp=0.95 (screening at 30m), reference test RDLS, LCSPT
1		HATS - Hearing and Talking Scale														1
1		Hearing and Talking Scale	Ching (2020)							Se=0.75, Sp=0.81 reference test ASQ-TRAK; Se=0.53, Sp=0.91 reference test Expressive Vocabulary Test at 0-6 years	Developed to detect communication problems in Australian Aboriginal children younger than 6 years of age in urban and remote settings.
	99	Illinois Test of Pyscholinguistic Abilities															99
	99	Illinois Test of Pyscholinguistic Abilities	Denman (2017) cited in Sansavini (2021)						Postive result (limited evidence)	-		-
	99	Language Development Survey
	99	Language Development Survey	Wallace (2015) and Sim (2019) cited in Sansavini (2021); So (2022)	-	-	-	-	-	-	Fairβ Se=0.67-0.94, Sp=0.67-0.96 (3 studies) screened at 2-3 years, reference test clinical judgment, MLU, RDLS, ELD based on no. of words, Mullens		-
	5 (pragmatics, very specific)	Language Use Inventory (Pesco & O'Neill)															1
	5 (pragmatics, very specific)	Language Use Inventory (Pesco & O'Neill)	So (2022)							Fairβ Se=0.81, sp=0.93(screening at 24-47 mths) compared to CELF-2 and others FU 14-54 mths post		-
	99	Levett-Muir Language Screening Test															?
	99	Levett-Muir Language Screening Test	So (2022)	-	-	-	-	-	-	Goodβ Se=1.0, Sp=1.0 screened at 34-39m, reference test Reynell, GFTA
	99	The Listening Comprehension Test - 2nd edition
	99	The Listening Comprehension Test - 2nd edition	Denman (2017) cited in Sansavini (2021)						Postive result (limited evidence)	-
	99?	MacArthur-Bates Communicative Development Inventories
	99?	MacArthur-Bates Communicative Development Inventories	Sim (2019) cited in Sansavini (2021)							Se=0.38, Sp=0.76 using 10th percentile cut-off to identify PLD at 3 years
		MacArthur-Bates Communicative Development Inventories	Nordahl-Hansen (2014)	-	-				Concurrent validity with Mullens (r=0.95, 0.81-0.90) and Reynell (r=0.96, 0.83-0.88) in children with ASD aged 2-4 years [expression, reception respectively]
	99?	modified MacArthur Communication Questionnaire
	99?	modified MacArthur Communication Questionnaire	Paget et al (2018) cited in Cairney (2021)							Lowest 10% for language on m MacArthur Questionnaire predicted school exclusions at 8 years Sens=0.225 (95%CI=0.108 to 0.385), Spec=0.906 (95%CI=0.898 to 0.912), PPV=0.013 (95%CI 0.006 to 0.025), NPV=0.995 (95%CI 0.993 to 0.997).					Infant (<2y)prenatal exposure to anti-depressants
		(New) Reynell Developmental Language Scales*
		(New) Reynell Developmental Language Scales*	Denman (2017) cited in Sansavini (2021)						Postive result (moderate evidence)	-		-
		(New) Reynell Developmental Language Scales*	Nordahl-Hansen (2014)	-	-	-	-	-	Concurrent validity with Mullens (r=0.97, 0.95) in children with ASD aged 2-4 years [expression, reception respectively]	-		-
	99	Nonword repetition
	99	Nonword repetition	Schwob (2021)	-	-	-	-	-	Correlations with vocabulary tests, sentence repetition, word repetition, syntax comprehension, inflectional morphology (TDC only)	se=0.4-1.0, sp=0.48-0.8					large methodological differences in the pathology thresholds adopted (sometimes expressed as scores, percentile, standard deviation) and, in the scoring methods and inclusion criteria of DLD used
	99	Oral and Written Langugage Scales: 2nd edition
	99	Oral and Written Langugage Scales: 2nd edition	Denman (2017) cited in Sansavini (2021)		Postive result (limited evidence)				Postive result (limited evidence)	-
	2 (receptive vocab only - limitation)	Peabody Picture Vocabulary Test: 3rd and 4th edition															1
	A2 (receptive vocab only - very specific test limitation)	Peabody Picture Vocabulary Test: 3rd and 4th edition	Shahmahmood (cited in Sansavini 2021)	-	-	-	-	-	-	se=0.8, sp=0.7-0.75 (cut-off 103) reference test 'SP judgement'
	A2 (receptive vocab only - very specific test limitation)	PPVT-III	Yin-Foo 2013		-	-	-	Moderate (one good study)	-	-	Moderate (7 fair studies, 2 poor studies), Correlated with Achievement Rating Scale (r=0.635, p<0.001), which accounted for 40% of variance, No correlation with selective attention performance, No difference between attending special school and mainstream school (p=0.35), Correlated with word articulation (r=0.50, p<0.01), pseudoword articulation (r=0.47, p<0.01), auditory perception (r=0.56, p<0…		Moderate (three fair studies, one poor study), 46 children with CP aged 4–7y PTI (r=0.83, p<0.001), 38 children with CP aged 7y 2mo to 15y 9mo CMMS (r=0.65, p<0.01) (–) RCPM (r=0.41, p<0.05), 54 children with CP with a mean age of 67mo RCPM (r=0.41, p<0.01), 20 children with CP aged 2y 4mo to 5y 8mo SB (r=0.82, p<0.01), Modified SB (r=0.76, p<0.01)	-	Kath Benfer - Language domain
	1 (language E&R)	Preschool Language Scales: 5th edition															1
	1 (language E&R)	Preschool Language Scales: 5th edition	Denman (2017) cited in Sansavini (2021)				Postive result (moderate evidence)		Postive result (strong evidence)	Se=0.91, Sp=0.78 for at risk (-1SD)#					It has strong content and construct validity (based on moderate to strong evidence), with psychometrics across all other domains available but of unknown strength due to limited evidence.			A screening version is also available (domains of language, articulation, connected speech, social/interpersonal communication skills, fluency and voice), designed for use by early educators; although psychometrics were not reported in the available systematic reviews.
	5 (very specific test)	Renfrew Bus Story															1
	5 (very specific test)	Renfrew Bus Story	Shahmahmood (cited in Sansavini 2021)	-	-	-	-	-	-	se=0.75-0.84, sp=0.75-0.78 (various cut-pts) reference test 'expert judgement'
	99	Screening for Identification of Oral Language Difficulties by Preschool Teachers
	99	Screening for Identification of Oral Language Difficulties by Preschool Teachers	So (2022)	-	-	-	-	-	-	Fairβ Se=0.86, Sp=0.95 (screening at 51-65m) reference test Expressive Vocabulary Test, Test for Reception of Grammar 2
	99	Screening Kit of Language Development
	99	Screening Kit of Language Development	Wallace 2015 (cited in Sansavini 2021)	-	-	-	-	-	-	Se=0.81-1.0, Sp=0.41-0.98, screened at 30-48m, reference test SICD
	99	Screening Tool by ASHA														1?
	99	Screening Tool by ASHA	So (2022)							Fairβ Se=0.83, Sp=0.99 (screening at 0-60m), reference test ABFW test
	99	Sentence Repetition Screening Test
	99	Sentence Repetition Screening Test	Law 1998, Wallace 2015 (cited in Sansavini 2021)	-	-	-	-	-	-	Se=0.57-0.76; Sp=0.91-0.95 (4 studies), reference test AAPS, ITPA, BLST
	99	Speech and Language Pathology Early Screening Instrument														1?
	99	Speech and Language Pathology Early Screening Instrument	So (2022)	-	-	-	-	-	-	Goodβ Se=0.91, Sp=0.95 screened at 17-23m, reference test REEL
	5 (expressive only, too specific)	Structured Photographic Expressive Language Test - Preschool 2nd and 3rd editions															?
	5 (expressive only, too specific)	Structured Photographic Expressive Language Test - Preschool 2nd and 3rd editions	Shahmahmood (cited in Sansavini 2021)	-	-	-	-	-	-	se=0.82-1.0, sp=0.95-1.0 (-1SD) reference test 'clinical judgment'
		Test of Early Language Development: Primary															99
		Test of Early Language Development: 3rd edition	Denman (2017) cited in Sansavini (2021)						Postive result (limited evidence)	-
		Test of early language development, 3rd ed	Hjorth (2019)	Bartlett 1987	Internal consistency 0.87 to 0.92.	Test-retest reliability 0.72 to 0.87				Correlation to Preschool language scale, test of language development and items from Metropolitan achievements tests and Metropolitan readiness tests 0.46 to 0.80					prenatal exposure to psychotropics and analgesics
		Test of early language development, 3rd ed (TELD0	Hjorth (2019)		Int cons=0.87-0.92					Correlation to Preschool language scale, test of language development and items from Metropolitan achievements tests and Metropolitan readiness tests 0.46 to 0.80
	5 (expressive only, too specific)	Test of Language Development: Primary															1
	5 (expressive only, too specific)	Test of Language Development: Primary	Denman (2017) cited in Sansavini (2021)						Postive result (moderate evidence)	Se=0.77, Sp=0.89 for at risk (-0.7SD)#
	99	Woodcock Johnson Oral Language															99
	99	Woodcock Johnson Oral Language	Denman (2017) cited in Sansavini (2021)		NA				Postive result (limited evidence)	-
		*Also reported as reference outcome in So 2022; Denman
		^Denman used Cosmin, but methodological quality expressed as a percentage that was categorised, rather than 'worst score counts'
		#Methodological quality not reported in SR: significant flaws noted, including limited reporting of sample size and selection, use of varied cut-points/SDs, no description of reference measure (except for TOLD-P), no information on time length between assessments
		β Based on Plante
		LD: Language Disability; ELD Expressive Language Delay; TOLD Test of Language Development, TACL Test of Auditory Comprehension of Language; CELI Carrow Elicited Language Inventory; AAPS Arizona Articulation Proficiency Scale; ITPA Illinois Test of Psycholinguistic Abilities; BLST Bankson Language Screening Test; SICD Sequenced Inventory of Comunication Development; PLD Persistent Language Difficu…
		Apraxia Profile: Preschool Version	McCauley 2008	Out of print?
		Kaufman Praxis Test for Children	McCauley 2008, Gubiani 2015	Psychometrics only in the manual	No		Validity: Partial
		Screening Test for Developmental Apraxia of Speech: 2nd edition	McCauley 2008	? Not available
		Verbal Dyspraxia Profile	McCauley 2008	? Not available
		Verbal Motor Production Assessment for Children	McCauley 2008, Gubiani 2015	Out of print	No		Validity: Partial
		Goldman Fristoe Test of Articulation	Broome 2017	Psychometrics only in the manual
		Photo Articulation Test	Broome 2017	Not available Aust
		Orofacial Praxis Test	Gubiani 2015	? Not available	No		Validity: No
		Madison Speech Assessment Protocol	Gubiani 2015	? Not available	No		Validity: No
		Toddler Phonology Test	Victorian Early Years, Claessen 2016, McIntosh 2008		Test-retest=85-97%; inter-rater=91-99%				Concurrent validity with DEAP (PCC .69, p<0.05; PVC .755 p<0.025; PPC .681, p<0.05)	Poor (se=0, sp=0.66 when assessed at 2 years, reference test DEAP at 3 years); qualitative analysis of error patterns is predictive
		Focus on the Outcomes of Communication Under Six	Victorian Early Years	Not really speech
		Intelligibility in Context Scale	Victorian Early Years, McCleod 2015	High (alpha=0.93)					Significant correlations with %phonemes correct (r=0.54), %consonants correct (r=0.54) and % vowels correct (r=0.36)

[truncated: 15 more sheets: T10. Communication-Clin Utility, T11. Social-emotional-Psychomet, T12.SocialEmotion-ClinUtility, T13. Sensory Process-Psychometr, T14. Sensory Process-Clin Utili, T15. ASD - Psychometrics, T16. ASD - Clin Utility, T17. ADHD - Psychometrics, T18. ADHD - Clin Utility, T19. DCD-Pscyhometrics, T20. DCD - Clin Utility, T21. Play-Psychometrics, T22. Play - Clin_Utility, T23. CP classif & psycho, T24. CP -Clin Utility]
